# Supplementary material for: Potential progression biomarkers of diabetic kidney disease determined using comprehensive machine learning analysis of non-targeted metabolomics
Source: Sci Rep. 2022 Sep 29;12:16287. doi: 10.1038/s41598-022-20638-1 (PMC9523033; doi:10.1038/s41598-022-20638-1)
Supplement: Supplementary file 2 — Supplementary Information 2. [file 41598_2022_20638_MOESM2_ESM.xlsx]

## Sheet: AUC=0.80
Supplementary data 1 : Full list of features in PWL models
Factor	Frequency	Mean	Difference from overall mean
P-CE-C0218	17	0.800635	0.0797871
Systolic_blood_pressure	10	0.762721	0.0418726
P-Guanidinosuccinic acid	8	0.772867	0.0520185
U-Threonic acid	8	0.76145	0.0406016
P-CE-A0242	8	0.745878	0.0250291
U-Xanthine	8	0.76859	0.0477413
P-Kynurenine	7	0.762953	0.0421047
Alb/Cre	6	0.756217	0.0353684
U-1-Palmitoyl-glycero-3-phosphocholine	6	0.733781	0.0129325
U-Xanthosine	6	0.740821	0.0199727
U-Sphingomyelin(d18:1/16:0)	5	0.739014	0.0181657
U-CE-C0134	5	0.763185	0.0423368
P-Homocitrulline	4	0.757703	0.0368549
P-Gluconolactone (gluconate)	4	0.750807	0.0299584
P-FA(17:0)-2 Heptadecanoic acid-2	4	0.743324	0.0224761
U-XC0128	3	0.727199	0.00635094
U-Trigonelline	3	0.707703	-0.0131451
P-Choline	3	0.695966	-0.0248825
P-XC0072	3	0.664854	-0.0559943
P-Pentadecanoic acid	2	0.6927	-0.0281484
P-Methionine sulfoxide	2	0.699359	-0.0214895
U-CE-A0666	2	0.690031	-0.0308175
P-Glycerophosphocholine	2	0.687196	-0.0336524
U-Kynurenic acid	2	0.655703	-0.0651455
U-XC0132	1	0.670237	-0.0506119
U-Glucaric acid (saccharate)	1	0.689158	-0.0316906
U-Isethionic acid	0	0.662898	-0.0579506
U-Cys_L	0	0.686881	-0.0339674
P-XC0016	0	0.675464	-0.0453842
U-N-Acetylneuraminic acid	0	0.660157	-0.0606915
