# Supplementary material for: Potential progression biomarkers of diabetic kidney disease determined using comprehensive machine learning analysis of non-targeted metabolomics
Source: Sci Rep. 2022 Sep 29;12:16287. doi: 10.1038/s41598-022-20638-1 (PMC9523033; doi:10.1038/s41598-022-20638-1)
Supplement: Supplementary file 3 — Supplementary Information 3. [file 41598_2022_20638_MOESM3_ESM.xlsx]

## Sheet: Top_10%
Supplementary data 2 : Full list of features in HCLR models.
Factor	Frequency	Mean	Difference from overall mean
U-Threonic acid	15074	0.897092	0.0504053
P-CE-C0218	7183	0.883844	0.0371565
Missing flag for U-CE-A0324	5766	0.872838	0.0261513
U-CE-A0666	4294	0.858541	0.0118537
Alb/Cre	4171	0.873948	0.027261
U-Sphingomyelin(d18:1/16:0)	3739	0.872577	0.0258898
Missing flag for U-CE-A0401	2749	0.849739	0.00305184
Missing flag for U-NMP	2718	0.867763	0.0210762
P-Gluconolactone (gluconate)	2636	0.858029	0.0113414
Missing flag for U-Dehydroisoandrosterone 3-sulfate-2	2286	0.857523	0.0108358
U-1-Palmitoyl-glycero-3-phosphocholine	2217	0.861883	0.0151956
Missing flag for U-U-CE-C0352	2141	0.856176	0.00948839
Missing flag for P-XC0138	2075	0.853344	0.00665698
Missing flag for P-Solanidine	1942	0.855875	0.00918813
U-Trigonelline	1867	0.857219	0.0105319
Missing flag for P-FA(15:1)-1-2 FA(15:1)-2-2	1858	0.853637	0.00694939
P-Kynurenine	1772	0.856238	0.00955042
Missing flag for U-CE-C0047	1770	0.855238	0.0085512
P-CE-A0242	1727	0.854067	0.00737975
Systolic_blood_pressure	1659	0.856153	0.0094658
U-Xanthosine	1631	0.857758	0.0110706
P-Homocitrulline	1395	0.855957	0.00926978
Missing flag for P-Arachidic acid	1188	0.845973	-0.000714302
Missing flag for P-CE-C0147	1151	0.842616	-0.00407152
U-Xanthine	1144	0.849574	0.00288651
Missing flag for U-Adipic acid	1117	0.848115	0.00142787
U-Cys_L	1058	0.84355	-0.0031373
Missing flag for U-Etiocholan-3α-ol-17-one sulfate-3	1044	0.844412	-0.0022755
Missing flag for U-CE-C0387	793	0.834456	-0.0122311
Missing flag for P-XA0039	721	0.841704	-0.0049835
P-Pentadecanoic acid	677	0.832308	-0.0143796
U-CE-C0134	676	0.839444	-0.00724297
U-N-Acetylneuraminic acid	614	0.839915	-0.00677184
U-Glucaric acid (saccharate)	613	0.836342	-0.0103449
U-Isethionic acid	610	0.833311	-0.0133757
Missing flag for P-FA(16:3)	541	0.836082	-0.0106047
U-XC0128	536	0.845771	-0.000916286
U-XC0132	479	0.829638	-0.0170493
P-FA(17:0)-2 Heptadecanoic acid-2	471	0.832208	-0.0144793
U-Kynurenic acid	418	0.831651	-0.0150357
P-Guanidinosuccinic acid	414	0.829911	-0.0167766
Missing flag for P-Paraxanthine	394	0.831833	-0.014854
P-Choline	391	0.829968	-0.0167194
Missing flag for U-Citrulline	359	0.830092	-0.0165951
Missing flag for U-XC0040	354	0.825456	-0.0212312
P-Glycerophosphocholine	331	0.823395	-0.0232922
Missing flag for U-Naringenin-3	321	0.824153	-0.0225341
P-XC0016	289	0.826334	-0.0203531
P-Methionine sulfoxide	275	0.822684	-0.0240027
P-XC0072	249	0.818024	-0.028663
