# Supplementary material for: Potential progression biomarkers of diabetic kidney disease determined using comprehensive machine learning analysis of non-targeted metabolomics
Source: Sci Rep. 2022 Sep 29;12:16287. doi: 10.1038/s41598-022-20638-1 (PMC9523033; doi:10.1038/s41598-022-20638-1)
Supplement: Supplementary file 4 — Supplementary Information 4. [file 41598_2022_20638_MOESM4_ESM.xlsx]

## Sheet: Supplementary Data 3
Supplementary data 3 : Full list of pair interaction strengths in PWL
#	Feature 1	Feature 2	Interaction strenghts (AUC in test set)
1	P-CE-C0218	P-FA(17:0)-2 Heptadecanoic acid-2	0.892308
2	P-CE-C0218	U-Sphingomyelin(d18:1/16:0)	0.892308
3	P-Guanidinosuccinic acid	U-Xanthosine	0.872756
4	P-Pentadecanoic acid	P-CE-C0218	0.863141
5	Systolic_blood_pressure	Alb/Cre	0.8625
6	P-CE-C0218	P-Gluconolactone (gluconate)	0.854808
7	P-Methionine sulfoxide	P-Guanidinosuccinic acid	0.854167
8	P-Kynurenine	P-CE-C0218	0.847115
9	P-CE-C0218	P-CE-A0242	0.846474
10	Systolic_blood_pressure	U-Xanthosine	0.846474
11	P-Guanidinosuccinic acid	U-Xanthine	0.845833
12	P-CE-C0218	P-Homocitrulline	0.844391
13	P-CE-C0218	P-XC0072	0.842308
14	U-Threonic acid	P-Gluconolactone (gluconate)	0.841667
15	P-CE-A0242	U-Threonic acid	0.841667
16	U-XC0128	P-Homocitrulline	0.841667
17	U-Trigonelline	U-Threonic acid	0.839423
18	P-CE-C0218	U-Threonic acid	0.838141
19	Systolic_blood_pressure	U-Xanthine	0.8375
20	Alb/Cre	U-Xanthine	0.8375
21	U-Xanthine	P-Gluconolactone (gluconate)	0.836058
22	U-1-Palmitoyl-glycero-3-phosphocholine	U-Xanthine	0.836058
23	U-Sphingomyelin(d18:1/16:0)	P-CE-A0242	0.834615
24	P-Kynurenine	U-Xanthine	0.829808
25	U-CE-A0666	U-Threonic acid	0.829167
26	Alb/Cre	P-CE-A0242	0.829167
27	P-Guanidinosuccinic acid	P-FA(17:0)-2 Heptadecanoic acid-2	0.827564
28	U-1-Palmitoyl-glycero-3-phosphocholine	P-Glycerophosphocholine	0.826122
29	P-CE-C0218	U-1-Palmitoyl-glycero-3-phosphocholine	0.825641
30	P-CE-C0218	U-CE-A0666	0.825641
31	U-Trigonelline	Alb/Cre	0.825
32	Systolic_blood_pressure	U-XC0128	0.825
33	P-Methionine sulfoxide	U-Xanthosine	0.821474
34	P-Kynurenine	U-Threonic acid	0.821474
35	Systolic_blood_pressure	P-CE-C0218	0.821474
36	P-Kynurenine	U-1-Palmitoyl-glycero-3-phosphocholine	0.820513
37	P-Guanidinosuccinic acid	P-Pentadecanoic acid	0.81859
38	U-CE-C0134	P-Kynurenine	0.81859
39	Systolic_blood_pressure	P-FA(17:0)-2 Heptadecanoic acid-2	0.817949
40	Systolic_blood_pressure	P-Gluconolactone (gluconate)	0.817308
41	U-CE-C0134	P-CE-A0242	0.817308
42	Systolic_blood_pressure	U-Kynurenic acid	0.816667
43	U-XC0132	P-Homocitrulline	0.816667
44	U-CE-C0134	Alb/Cre	0.816667
45	U-Threonic acid	P-FA(17:0)-2 Heptadecanoic acid-2	0.814423
46	U-Xanthosine	P-CE-A0242	0.813141
47	U-Threonic acid	P-XC0072	0.8125
48	P-Kynurenine	P-Glycerophosphocholine	0.811538
49	P-Guanidinosuccinic acid	U-Sphingomyelin(d18:1/16:0)	0.811538
50	U-1-Palmitoyl-glycero-3-phosphocholine	P-CE-A0242	0.810256
51	U-CE-C0134	U-Kynurenic acid	0.810256
52	U-CE-C0134	U-Xanthosine	0.809615
53	U-Trigonelline	P-Homocitrulline	0.808974
54	U-Sphingomyelin(d18:1/16:0)	U-Xanthine	0.808974
55	P-Guanidinosuccinic acid	Systolic_blood_pressure	0.808333
56	P-CE-C0218	U-Xanthine	0.808333
57	P-Kynurenine	P-XC0072	0.808013
58	P-Guanidinosuccinic acid	U-1-Palmitoyl-glycero-3-phosphocholine	0.805449
59	P-Choline	P-CE-A0242	0.805449
60	P-CE-C0218	P-Choline	0.804808
61	U-Xanthosine	P-CE-C0218	0.801282
62	P-CE-C0218	U-XC0128	0.800641
63	P-CE-C0218	U-Glucaric acid (saccharate)	0.800641
64	Alb/Cre	P-Choline	0.8
65	Systolic_blood_pressure	U-Sphingomyelin(d18:1/16:0)	0.8
66	U-CE-C0134	U-CE-A0666	0.79984
67	P-Guanidinosuccinic acid	P-XC0072	0.797115
68	U-Isethionic acid	P-Gluconolactone (gluconate)	0.797115
69	U-Sphingomyelin(d18:1/16:0)	P-Glycerophosphocholine	0.797115
70	U-CE-A0666	P-Homocitrulline	0.796474
71	U-Cys_L	P-FA(17:0)-2 Heptadecanoic acid-2	0.796154
72	Alb/Cre	P-CE-C0218	0.795833
73	Systolic_blood_pressure	P-Kynurenine	0.795833
74	U-CE-C0134	P-Pentadecanoic acid	0.795833
75	U-XC0132	U-Threonic acid	0.795833
76	Systolic_blood_pressure	P-CE-A0242	0.795833
77	P-Kynurenine	U-Kynurenic acid	0.795513
78	U-CE-C0134	U-Glucaric acid (saccharate)	0.792949
79	Alb/Cre	P-Pentadecanoic acid	0.791667
80	P-Pentadecanoic acid	U-Threonic acid	0.791667
81	U-Sphingomyelin(d18:1/16:0)	P-Homocitrulline	0.788782
82	U-CE-C0134	P-Homocitrulline	0.788141
83	U-Xanthine	P-FA(17:0)-2 Heptadecanoic acid-2	0.788141
84	Alb/Cre	P-Glycerophosphocholine	0.7875
85	Alb/Cre	P-FA(17:0)-2 Heptadecanoic acid-2	0.7875
86	U-Xanthine	P-Homocitrulline	0.7875
87	U-CE-C0134	P-FA(17:0)-2 Heptadecanoic acid-2	0.786538
88	P-Kynurenine	U-Sphingomyelin(d18:1/16:0)	0.786218
89	Alb/Cre	U-CE-A0666	0.785417
90	U-XC0128	P-Gluconolactone (gluconate)	0.784615
91	P-XC0016	P-Guanidinosuccinic acid	0.784615
92	U-CE-C0134	P-Glycerophosphocholine	0.784615
93	P-Homocitrulline	P-FA(17:0)-2 Heptadecanoic acid-2	0.784615
94	P-CE-A0242	P-FA(17:0)-2 Heptadecanoic acid-2	0.784295
95	P-Homocitrulline	P-XC0072	0.783974
96	P-Guanidinosuccinic acid	U-Trigonelline	0.783333
97	U-Xanthosine	P-Glycerophosphocholine	0.782532
98	U-CE-C0134	U-Xanthine	0.781891
99	U-XC0128	P-FA(17:0)-2 Heptadecanoic acid-2	0.781731
100	P-Kynurenine	P-CE-A0242	0.781731
101	U-Cys_L	P-Gluconolactone (gluconate)	0.78109
102	P-XC0016	P-CE-C0218	0.779808
103	Systolic_blood_pressure	U-Threonic acid	0.779808
104	P-Pentadecanoic acid	P-Homocitrulline	0.779808
105	U-Xanthosine	P-Kynurenine	0.778205
106	P-Kynurenine	P-Gluconolactone (gluconate)	0.778205
107	P-Guanidinosuccinic acid	U-Kynurenic acid	0.776923
108	U-Isethionic acid	U-Xanthosine	0.776923
109	U-Xanthosine	P-Gluconolactone (gluconate)	0.776282
110	U-Trigonelline	P-CE-C0218	0.775641
111	P-CE-C0218	U-N-Acetylneuraminic acid	0.775641
112	U-1-Palmitoyl-glycero-3-phosphocholine	P-Gluconolactone (gluconate)	0.775321
113	Systolic_blood_pressure	P-Pentadecanoic acid	0.775
114	P-Methionine sulfoxide	P-CE-C0218	0.775
115	Alb/Cre	P-Kynurenine	0.775
116	U-Threonic acid	U-N-Acetylneuraminic acid	0.775
117	Systolic_blood_pressure	U-1-Palmitoyl-glycero-3-phosphocholine	0.775
118	U-Sphingomyelin(d18:1/16:0)	U-CE-A0666	0.774679
119	U-Cys_L	U-Xanthine	0.774038
120	P-XC0072	P-Gluconolactone (gluconate)	0.773397
121	P-Guanidinosuccinic acid	P-Glycerophosphocholine	0.772756
122	U-Trigonelline	P-FA(17:0)-2 Heptadecanoic acid-2	0.772756
123	U-CE-C0134	P-CE-C0218	0.772115
124	U-CE-C0134	P-Gluconolactone (gluconate)	0.772115
125	P-Methionine sulfoxide	P-FA(17:0)-2 Heptadecanoic acid-2	0.772115
126	U-Xanthine	U-Glucaric acid (saccharate)	0.771474
127	U-XC0132	U-Kynurenic acid	0.771474
128	U-Xanthine	P-CE-A0242	0.770833
129	U-Threonic acid	U-Glucaric acid (saccharate)	0.770833
130	P-Guanidinosuccinic acid	Alb/Cre	0.770833
131	U-CE-C0134	P-Guanidinosuccinic acid	0.770833
132	P-Glycerophosphocholine	P-CE-A0242	0.770833
133	P-Methionine sulfoxide	U-XC0128	0.770833
134	P-Kynurenine	P-Pentadecanoic acid	0.769231
135	P-Glycerophosphocholine	U-Xanthine	0.76875
136	P-Guanidinosuccinic acid	U-Threonic acid	0.76859
137	P-Homocitrulline	U-Threonic acid	0.767949
138	P-CE-A0242	P-Homocitrulline	0.767308
139	P-Homocitrulline	U-N-Acetylneuraminic acid	0.767308
140	U-CE-C0134	U-1-Palmitoyl-glycero-3-phosphocholine	0.767308
141	P-Homocitrulline	P-Gluconolactone (gluconate)	0.767308
142	Systolic_blood_pressure	P-Homocitrulline	0.767308
143	P-CE-C0218	P-Glycerophosphocholine	0.767308
144	P-Methionine sulfoxide	P-Homocitrulline	0.766667
145	P-Glycerophosphocholine	U-Threonic acid	0.766667
146	U-1-Palmitoyl-glycero-3-phosphocholine	P-Homocitrulline	0.765224
147	P-Kynurenine	P-Homocitrulline	0.764423
148	P-Guanidinosuccinic acid	P-Kynurenine	0.764423
149	P-Guanidinosuccinic acid	P-CE-A0242	0.763782
150	U-CE-C0134	Systolic_blood_pressure	0.763782
151	Systolic_blood_pressure	U-Trigonelline	0.763141
152	U-Kynurenic acid	U-Xanthine	0.7625
153	P-Kynurenine	U-CE-A0666	0.762179
154	U-Sphingomyelin(d18:1/16:0)	P-Gluconolactone (gluconate)	0.762179
155	U-CE-C0134	U-Trigonelline	0.761538
156	U-Trigonelline	U-XC0128	0.760897
157	Systolic_blood_pressure	U-Glucaric acid (saccharate)	0.758333
158	Alb/Cre	U-XC0128	0.758333
159	U-CE-C0134	U-N-Acetylneuraminic acid	0.758013
160	P-Guanidinosuccinic acid	P-Gluconolactone (gluconate)	0.756731
161	U-Isethionic acid	P-Kynurenine	0.756731
162	P-Kynurenine	U-Glucaric acid (saccharate)	0.756731
163	U-Cys_L	U-Sphingomyelin(d18:1/16:0)	0.75609
164	U-1-Palmitoyl-glycero-3-phosphocholine	U-CE-A0666	0.755929
165	U-Cys_L	P-Homocitrulline	0.754808
166	U-Xanthosine	U-XC0128	0.754808
167	U-XC0128	U-CE-A0666	0.754808
168	P-Methionine sulfoxide	U-Threonic acid	0.754167
169	U-Trigonelline	P-Kynurenine	0.752885
170	U-CE-C0134	P-XC0072	0.752564
171	U-CE-C0134	U-Sphingomyelin(d18:1/16:0)	0.752564
172	P-Choline	P-Glycerophosphocholine	0.751282
173	U-Xanthosine	U-Glucaric acid (saccharate)	0.751282
174	U-Isethionic acid	P-CE-A0242	0.751282
175	U-Xanthosine	P-FA(17:0)-2 Heptadecanoic acid-2	0.751282
176	U-Trigonelline	U-Xanthine	0.750641
177	P-XC0016	U-Xanthine	0.750641
178	U-Cys_L	P-CE-C0218	0.750641
179	Alb/Cre	P-Homocitrulline	0.75
180	P-Gluconolactone (gluconate)	U-N-Acetylneuraminic acid	0.75
181	P-Choline	U-1-Palmitoyl-glycero-3-phosphocholine	0.749679
182	U-CE-A0666	P-FA(17:0)-2 Heptadecanoic acid-2	0.749679
183	P-Guanidinosuccinic acid	P-Homocitrulline	0.747756
184	P-Guanidinosuccinic acid	U-XC0132	0.747756
185	U-Trigonelline	U-Glucaric acid (saccharate)	0.747756
186	P-Guanidinosuccinic acid	U-CE-A0666	0.747756
187	P-Kynurenine	P-FA(17:0)-2 Heptadecanoic acid-2	0.747436
188	U-Trigonelline	P-CE-A0242	0.747436
189	U-Kynurenic acid	P-CE-C0218	0.746474
190	U-Cys_L	U-Xanthosine	0.746474
191	P-Pentadecanoic acid	U-Xanthine	0.746474
192	Alb/Cre	P-XC0072	0.745833
193	P-Methionine sulfoxide	U-1-Palmitoyl-glycero-3-phosphocholine	0.745833
194	U-Trigonelline	U-Sphingomyelin(d18:1/16:0)	0.744551
195	U-1-Palmitoyl-glycero-3-phosphocholine	U-Glucaric acid (saccharate)	0.744231
196	P-XC0016	P-CE-A0242	0.744231
197	Alb/Cre	U-1-Palmitoyl-glycero-3-phosphocholine	0.74375
198	U-CE-C0134	U-XC0128	0.742308
199	U-Xanthine	P-XC0072	0.742308
200	U-XC0132	P-Glycerophosphocholine	0.742308
201	Alb/Cre	U-N-Acetylneuraminic acid	0.742308
202	U-XC0128	U-Xanthine	0.741667
203	P-Methionine sulfoxide	U-Glucaric acid (saccharate)	0.741667
204	P-Pentadecanoic acid	P-CE-A0242	0.741346
205	P-Methionine sulfoxide	U-CE-A0666	0.740705
206	U-XC0128	P-CE-A0242	0.739423
207	U-Cys_L	U-Trigonelline	0.739103
208	P-XC0016	P-FA(17:0)-2 Heptadecanoic acid-2	0.737821
209	U-Isethionic acid	U-Threonic acid	0.7375
210	Alb/Cre	U-Kynurenic acid	0.7375
211	U-Cys_L	P-CE-A0242	0.7375
212	P-Pentadecanoic acid	U-XC0128	0.737179
213	U-Trigonelline	P-Gluconolactone (gluconate)	0.735577
214	U-Xanthosine	P-Homocitrulline	0.735256
215	P-Guanidinosuccinic acid	U-XC0128	0.735256
216	P-Guanidinosuccinic acid	U-N-Acetylneuraminic acid	0.735256
217	P-FA(17:0)-2 Heptadecanoic acid-2	P-Gluconolactone (gluconate)	0.734936
218	U-Xanthosine	U-Kynurenic acid	0.734615
219	U-Xanthine	U-N-Acetylneuraminic acid	0.733974
220	U-Isethionic acid	U-Sphingomyelin(d18:1/16:0)	0.733974
221	Systolic_blood_pressure	P-Glycerophosphocholine	0.733333
222	U-Xanthosine	U-Xanthine	0.731891
223	P-Choline	P-Homocitrulline	0.73109
224	U-Cys_L	U-1-Palmitoyl-glycero-3-phosphocholine	0.73109
225	P-Pentadecanoic acid	P-Gluconolactone (gluconate)	0.730769
226	U-CE-C0134	U-Threonic acid	0.730449
227	U-Isethionic acid	P-Homocitrulline	0.729808
228	U-XC0128	U-1-Palmitoyl-glycero-3-phosphocholine	0.729808
229	Systolic_blood_pressure	P-XC0072	0.729167
230	U-XC0128	U-Sphingomyelin(d18:1/16:0)	0.729167
231	Alb/Cre	U-Sphingomyelin(d18:1/16:0)	0.729167
232	U-XC0128	P-Glycerophosphocholine	0.729167
233	P-Methionine sulfoxide	Systolic_blood_pressure	0.729167
234	U-Cys_L	P-Choline	0.728205
235	U-Trigonelline	U-CE-A0666	0.727885
236	P-Choline	U-Xanthine	0.726282
237	Systolic_blood_pressure	U-CE-A0666	0.725641
238	U-Xanthosine	U-Threonic acid	0.725641
239	P-Methionine sulfoxide	U-Xanthine	0.725
240	U-Cys_L	Alb/Cre	0.725
241	P-CE-A0242	U-N-Acetylneuraminic acid	0.725
242	Systolic_blood_pressure	U-N-Acetylneuraminic acid	0.725
243	U-CE-A0666	P-Gluconolactone (gluconate)	0.725
244	P-Kynurenine	U-XC0128	0.724038
245	P-XC0016	U-Sphingomyelin(d18:1/16:0)	0.724038
246	P-XC0016	U-1-Palmitoyl-glycero-3-phosphocholine	0.723397
247	U-CE-C0134	U-XC0132	0.722756
248	U-XC0132	U-Sphingomyelin(d18:1/16:0)	0.722115
249	U-Isethionic acid	U-Xanthine	0.721474
250	U-CE-A0666	P-CE-A0242	0.721474
251	P-Methionine sulfoxide	Alb/Cre	0.720833
252	Alb/Cre	U-Threonic acid	0.720833
253	U-Isethionic acid	P-Guanidinosuccinic acid	0.720833
254	P-Kynurenine	U-N-Acetylneuraminic acid	0.720192
255	Alb/Cre	P-Gluconolactone (gluconate)	0.71875
256	P-Guanidinosuccinic acid	P-Choline	0.71859
257	U-Isethionic acid	U-1-Palmitoyl-glycero-3-phosphocholine	0.717949
258	U-Kynurenic acid	P-Gluconolactone (gluconate)	0.717949
259	U-Xanthine	U-Threonic acid	0.717308
260	P-Methionine sulfoxide	U-CE-C0134	0.716346
261	P-CE-A0242	U-Glucaric acid (saccharate)	0.715705
262	U-Trigonelline	P-Choline	0.715385
263	P-Guanidinosuccinic acid	U-Glucaric acid (saccharate)	0.714423
264	U-Cys_L	P-Guanidinosuccinic acid	0.714423
265	P-Choline	U-Sphingomyelin(d18:1/16:0)	0.714103
266	Systolic_blood_pressure	P-Choline	0.713141
267	Alb/Cre	U-Glucaric acid (saccharate)	0.7125
268	U-Isethionic acid	U-CE-C0134	0.7125
269	P-Kynurenine	P-Choline	0.710577
270	U-Sphingomyelin(d18:1/16:0)	P-FA(17:0)-2 Heptadecanoic acid-2	0.710577
271	U-Cys_L	U-Threonic acid	0.708333
272	P-XC0016	U-Xanthosine	0.70609
273	U-XC0132	U-N-Acetylneuraminic acid	0.70609
274	P-XC0016	U-Threonic acid	0.704167
275	U-CE-C0134	P-Choline	0.702564
276	U-XC0132	P-FA(17:0)-2 Heptadecanoic acid-2	0.702564
277	U-CE-A0666	U-Xanthine	0.702083
278	P-FA(17:0)-2 Heptadecanoic acid-2	P-XC0072	0.701603
279	P-XC0016	U-Cys_L	0.701282
280	P-Choline	P-Gluconolactone (gluconate)	0.700962
281	P-Homocitrulline	U-Glucaric acid (saccharate)	0.700641
282	U-Isethionic acid	P-CE-C0218	0.700641
283	Systolic_blood_pressure	U-XC0132	0.700641
284	P-Methionine sulfoxide	P-CE-A0242	0.698397
285	U-Sphingomyelin(d18:1/16:0)	P-XC0072	0.697756
286	U-Cys_L	P-Pentadecanoic acid	0.696795
287	U-XC0128	U-N-Acetylneuraminic acid	0.696474
288	P-Methionine sulfoxide	U-Kynurenic acid	0.696474
289	P-Glycerophosphocholine	P-Gluconolactone (gluconate)	0.694872
290	U-Sphingomyelin(d18:1/16:0)	U-Glucaric acid (saccharate)	0.694231
291	U-Xanthosine	U-Trigonelline	0.692949
292	U-XC0132	P-CE-C0218	0.692949
293	P-Glycerophosphocholine	P-FA(17:0)-2 Heptadecanoic acid-2	0.692628
294	U-XC0132	U-1-Palmitoyl-glycero-3-phosphocholine	0.692308
295	P-CE-A0242	P-Gluconolactone (gluconate)	0.691987
296	U-Sphingomyelin(d18:1/16:0)	U-Threonic acid	0.691667
297	P-Pentadecanoic acid	P-Choline	0.690385
298	U-Glucaric acid (saccharate)	P-Gluconolactone (gluconate)	0.690064
299	U-XC0128	U-Threonic acid	0.689423
300	P-Pentadecanoic acid	P-FA(17:0)-2 Heptadecanoic acid-2	0.689103
301	U-Xanthosine	U-Sphingomyelin(d18:1/16:0)	0.688782
302	U-Xanthosine	P-Pentadecanoic acid	0.688141
303	U-Isethionic acid	Alb/Cre	0.6875
304	U-1-Palmitoyl-glycero-3-phosphocholine	U-Threonic acid	0.6875
305	P-XC0016	U-Glucaric acid (saccharate)	0.687179
306	P-Choline	U-Threonic acid	0.685256
307	P-Choline	P-FA(17:0)-2 Heptadecanoic acid-2	0.684936
308	U-Xanthosine	P-Choline	0.684615
309	P-Choline	P-XC0072	0.684295
310	U-Glucaric acid (saccharate)	P-FA(17:0)-2 Heptadecanoic acid-2	0.683974
311	Alb/Cre	U-XC0132	0.683333
312	P-XC0016	P-Pentadecanoic acid	0.683013
313	U-Cys_L	P-Kynurenine	0.682372
314	P-Choline	U-Glucaric acid (saccharate)	0.682372
315	U-Sphingomyelin(d18:1/16:0)	U-1-Palmitoyl-glycero-3-phosphocholine	0.681731
316	U-Isethionic acid	U-Trigonelline	0.68141
317	U-Xanthosine	U-N-Acetylneuraminic acid	0.68109
318	U-Xanthosine	P-XC0072	0.680449
319	P-Guanidinosuccinic acid	P-CE-C0218	0.676923
320	P-Methionine sulfoxide	P-Gluconolactone (gluconate)	0.676282
321	U-XC0132	U-Glucaric acid (saccharate)	0.675641
322	P-Methionine sulfoxide	U-Sphingomyelin(d18:1/16:0)	0.675641
323	P-XC0016	U-XC0132	0.675321
324	U-Kynurenic acid	U-Threonic acid	0.675
325	U-Xanthosine	U-1-Palmitoyl-glycero-3-phosphocholine	0.673558
326	P-Methionine sulfoxide	U-Cys_L	0.672756
327	P-Methionine sulfoxide	P-Choline	0.672756
328	U-1-Palmitoyl-glycero-3-phosphocholine	P-FA(17:0)-2 Heptadecanoic acid-2	0.672436
329	P-XC0016	Systolic_blood_pressure	0.672115
330	P-Methionine sulfoxide	U-Trigonelline	0.671474
331	P-XC0016	P-Gluconolactone (gluconate)	0.671154
332	U-XC0132	P-CE-A0242	0.670833
333	P-Choline	U-XC0128	0.670513
334	P-XC0016	P-Homocitrulline	0.669872
335	P-XC0016	U-CE-C0134	0.669872
336	U-Sphingomyelin(d18:1/16:0)	U-N-Acetylneuraminic acid	0.667949
337	U-XC0128	U-Glucaric acid (saccharate)	0.667308
338	U-XC0128	P-XC0072	0.667308
339	U-Xanthosine	Alb/Cre	0.667308
340	P-XC0016	P-Kynurenine	0.666346
341	P-Pentadecanoic acid	U-1-Palmitoyl-glycero-3-phosphocholine	0.666186
342	U-Kynurenic acid	U-XC0128	0.665705
343	U-Xanthosine	U-CE-A0666	0.663782
344	P-XC0016	U-XC0128	0.663141
345	U-Cys_L	U-CE-C0134	0.6625
346	U-XC0132	U-XC0128	0.662179
347	P-Choline	U-N-Acetylneuraminic acid	0.661218
348	U-XC0132	P-Gluconolactone (gluconate)	0.660897
349	U-Isethionic acid	P-FA(17:0)-2 Heptadecanoic acid-2	0.660577
350	P-XC0016	P-Choline	0.659936
351	U-XC0132	P-Kynurenine	0.658013
352	U-Trigonelline	P-Pentadecanoic acid	0.657692
353	U-XC0132	U-Xanthine	0.654167
354	P-Methionine sulfoxide	P-Glycerophosphocholine	0.654167
355	P-Pentadecanoic acid	U-Sphingomyelin(d18:1/16:0)	0.652885
356	U-Isethionic acid	Systolic_blood_pressure	0.652564
357	U-Kynurenic acid	U-1-Palmitoyl-glycero-3-phosphocholine	0.652564
358	U-Cys_L	U-CE-A0666	0.652564
359	U-XC0132	P-Pentadecanoic acid	0.649679
360	U-XC0132	P-XC0072	0.647756
361	U-Xanthosine	U-XC0132	0.647115
362	U-XC0132	P-Choline	0.644231
363	U-Cys_L	P-Glycerophosphocholine	0.64359
364	P-Methionine sulfoxide	P-Kynurenine	0.642308
365	U-Isethionic acid	U-Kynurenic acid	0.641987
366	U-1-Palmitoyl-glycero-3-phosphocholine	P-XC0072	0.641987
367	U-Trigonelline	U-1-Palmitoyl-glycero-3-phosphocholine	0.639103
368	U-Cys_L	U-N-Acetylneuraminic acid	0.638782
369	P-Pentadecanoic acid	P-XC0072	0.638462
370	U-Isethionic acid	U-Cys_L	0.638141
371	P-XC0016	U-Kynurenic acid	0.635897
372	U-Isethionic acid	U-XC0128	0.635897
373	U-Cys_L	P-XC0072	0.634615
374	U-Isethionic acid	U-CE-A0666	0.63109
375	P-Methionine sulfoxide	P-Pentadecanoic acid	0.629487
376	U-Cys_L	U-XC0128	0.629487
377	U-Isethionic acid	P-Pentadecanoic acid	0.629487
378	P-XC0016	P-XC0072	0.628846
379	U-Trigonelline	P-XC0072	0.627244
380	P-Choline	U-CE-A0666	0.626603
381	U-Cys_L	U-Kynurenic acid	0.625641
382	P-XC0016	U-CE-A0666	0.625321
383	U-1-Palmitoyl-glycero-3-phosphocholine	U-N-Acetylneuraminic acid	0.623718
384	P-XC0016	Alb/Cre	0.622756
385	P-Methionine sulfoxide	U-N-Acetylneuraminic acid	0.622115
386	P-XC0016	U-Trigonelline	0.620513
387	U-Kynurenic acid	P-FA(17:0)-2 Heptadecanoic acid-2	0.61891
388	P-XC0016	P-Glycerophosphocholine	0.61859
389	U-Isethionic acid	P-Glycerophosphocholine	0.615705
390	P-Pentadecanoic acid	U-Glucaric acid (saccharate)	0.615064
391	U-Isethionic acid	U-Glucaric acid (saccharate)	0.615064
392	U-Glucaric acid (saccharate)	P-XC0072	0.613782
393	P-FA(17:0)-2 Heptadecanoic acid-2	U-N-Acetylneuraminic acid	0.611859
394	U-XC0132	U-CE-A0666	0.610897
395	U-Cys_L	U-Glucaric acid (saccharate)	0.610256
396	U-Kynurenic acid	P-Homocitrulline	0.609615
397	P-Methionine sulfoxide	U-XC0132	0.608333
398	U-Kynurenic acid	U-Sphingomyelin(d18:1/16:0)	0.608013
399	U-Kynurenic acid	P-Choline	0.604487
400	P-Pentadecanoic acid	U-N-Acetylneuraminic acid	0.593269
401	U-Kynurenic acid	P-Glycerophosphocholine	0.592949
402	P-XC0016	U-N-Acetylneuraminic acid	0.591987
403	P-XC0016	U-Isethionic acid	0.590064
404	P-Glycerophosphocholine	P-Homocitrulline	0.590064
405	U-Trigonelline	U-Kynurenic acid	0.589103
406	U-CE-A0666	U-Glucaric acid (saccharate)	0.588782
407	U-Isethionic acid	P-XC0072	0.582372
408	U-Kynurenic acid	P-CE-A0242	0.58109
409	P-XC0016	P-Methionine sulfoxide	0.580449
410	P-XC0072	U-N-Acetylneuraminic acid	0.576923
411	P-Methionine sulfoxide	P-XC0072	0.576923
412	U-CE-A0666	P-Glycerophosphocholine	0.574038
413	P-Methionine sulfoxide	U-Isethionic acid	0.569872
414	U-Trigonelline	U-N-Acetylneuraminic acid	0.569551
415	U-Glucaric acid (saccharate)	U-N-Acetylneuraminic acid	0.567949
416	P-Pentadecanoic acid	U-CE-A0666	0.567628
417	U-Kynurenic acid	U-Glucaric acid (saccharate)	0.561538
418	U-Isethionic acid	U-N-Acetylneuraminic acid	0.559936
419	P-Glycerophosphocholine	U-Glucaric acid (saccharate)	0.553205
420	U-Trigonelline	P-Glycerophosphocholine	0.540705
421	P-Glycerophosphocholine	P-XC0072	0.539103
422	U-Kynurenic acid	U-N-Acetylneuraminic acid	0.536218
423	U-CE-A0666	U-N-Acetylneuraminic acid	0.535897
424	P-Pentadecanoic acid	P-Glycerophosphocholine	0.53141
425	U-CE-A0666	P-XC0072	0.525321
426	U-Isethionic acid	U-XC0132	0.516346
427	U-Cys_L	Systolic_blood_pressure	0.510897
428	U-Kynurenic acid	P-XC0072	0.496795
429	P-Glycerophosphocholine	U-N-Acetylneuraminic acid	0.495833
430	U-Kynurenic acid	U-CE-A0666	0.484615
431	U-Trigonelline	U-XC0132	0.481731
432	U-Cys_L	U-XC0132	0.476923
433	U-Kynurenic acid	P-Pentadecanoic acid	0.46891
434	U-Isethionic acid	P-Choline	0.459295
435	P-CE-A0242	P-XC0072	0.332051
