# Supplementary material for: Potential progression biomarkers of diabetic kidney disease determined using comprehensive machine learning analysis of non-targeted metabolomics
Source: Sci Rep. 2022 Sep 29;12:16287. doi: 10.1038/s41598-022-20638-1 (PMC9523033; doi:10.1038/s41598-022-20638-1)
Supplement: Supplementary file 5 — Supplementary Information 5. [file 41598_2022_20638_MOESM5_ESM.xlsx]

## Sheet: Supplementary Data 4
Supplementary data 4 : Full list of feature pairs’ interaction strengths in HCLR
#	Feature 1	Feature 2	Interaction strenghts (count)
1	U-1-Palmitoyl-glycero-3-phosphocholine	Missing flag for U-CE-A0324	4496
2	Alb/Cre	Missing flag for U-CE-A0324	2888
3	P-Homocitrulline	Missing flag for U-CE-A0324	1772
4	U-CE-A0666	Missing flag for U-CE-A0324	1345
5	P-Homocitrulline	U-Xanthosine	1024
6	U-Sphingomyelin(d18:1/16:0)	Missing flag for U-CE-A0324	949
7	U-CE-A0666	Alb/Cre	940
8	Missing flag for U-CE-A0324	Missing flag for P-FA(16:3)	932
9	U-Xanthosine	Missing flag for U-CE-A0324	894
10	Alb/Cre	Missing flag for U-XC0040	875
11	Missing flag for U-CE-A0324	Missing flag for U-XC0040	795
12	Missing flag for U-CE-A0324	Missing flag for P-FA(15:1)-1-2 FA(15:1)-2-2	743
13	Missing flag for U-CE-A0324	Missing flag for U-Dehydroisoandrosterone 3-sulfate-2	739
14	Missing flag for U-CE-A0324	Missing flag for U-CE-C0387	722
15	U-Xanthine	Missing flag for U-CE-A0324	712
16	U-1-Palmitoyl-glycero-3-phosphocholine	Missing flag for P-CE-C0147	681
17	Missing flag for U-CE-A0324	Missing flag for U-U-CE-C0352	675
18	Missing flag for U-CE-A0324	Missing flag for P-CE-C0147	655
19	U-Threonic acid	Missing flag for U-CE-A0324	653
20	P-CE-C0218	Missing flag for U-CE-A0324	612
21	Alb/Cre	Missing flag for U-CE-C0047	609
22	Missing flag for U-CE-A0324	Missing flag for U-Etiocholan-3α-ol-17-one sulfate-3	607
23	U-1-Palmitoyl-glycero-3-phosphocholine	Missing flag for U-XC0040	595
24	Missing flag for U-CE-A0324	Missing flag for U-CE-C0047	562
25	P-CE-C0218	U-1-Palmitoyl-glycero-3-phosphocholine	547
26	Alb/Cre	Missing flag for P-CE-C0147	533
27	U-Threonic acid	U-CE-A0666	523
28	P-Homocitrulline	U-1-Palmitoyl-glycero-3-phosphocholine	512
29	Alb/Cre	U-1-Palmitoyl-glycero-3-phosphocholine	480
30	P-Homocitrulline	Missing flag for U-XC0040	480
31	Missing flag for U-CE-C0047	Missing flag for P-CE-C0147	467
32	P-Homocitrulline	Missing flag for P-CE-C0147	464
33	Missing flag for U-CE-A0324	Missing flag for P-Solanidine	455
34	Missing flag for U-CE-A0324	Missing flag for U-CE-A0401	453
35	Systolic_blood_pressure	Missing flag for U-CE-A0324	447
36	Missing flag for U-CE-A0324	Missing flag for P-Arachidic acid	447
37	Missing flag for U-CE-A0324	Missing flag for U-Adipic acid	424
38	Alb/Cre	Missing flag for P-FA(15:1)-1-2 FA(15:1)-2-2	417
39	P-Homocitrulline	U-CE-A0666	413
40	U-CE-A0666	U-1-Palmitoyl-glycero-3-phosphocholine	410
41	Missing flag for U-CE-A0324	Missing flag for U-CE-A0324	393
42	U-1-Palmitoyl-glycero-3-phosphocholine	Missing flag for U-Dehydroisoandrosterone 3-sulfate-2	393
43	P-Homocitrulline	U-Sphingomyelin(d18:1/16:0)	380
44	P-Choline	Missing flag for U-CE-A0324	371
45	Alb/Cre	Missing flag for U-CE-C0387	371
46	U-1-Palmitoyl-glycero-3-phosphocholine	Missing flag for U-CE-C0387	369
47	Alb/Cre	Missing flag for U-Dehydroisoandrosterone 3-sulfate-2	360
48	U-1-Palmitoyl-glycero-3-phosphocholine	Missing flag for P-FA(15:1)-1-2 FA(15:1)-2-2	355
49	Alb/Cre	Missing flag for U-Etiocholan-3α-ol-17-one sulfate-3	353
50	U-1-Palmitoyl-glycero-3-phosphocholine	Missing flag for U-Adipic acid	348
51	P-CE-C0218	Alb/Cre	346
52	U-CE-A0666	U-Sphingomyelin(d18:1/16:0)	346
53	U-1-Palmitoyl-glycero-3-phosphocholine	Missing flag for U-U-CE-C0352	341
54	Alb/Cre	Missing flag for U-U-CE-C0352	328
55	P-Homocitrulline	Missing flag for U-CE-C0047	320
56	Alb/Cre	U-Xanthine	311
57	U-Kynurenic acid	Missing flag for U-CE-A0324	311
58	Alb/Cre	U-Sphingomyelin(d18:1/16:0)	297
59	U-1-Palmitoyl-glycero-3-phosphocholine	U-Xanthine	295
60	U-CE-A0666	Missing flag for U-CE-C0047	295
61	U-CE-A0666	Missing flag for U-XC0040	295
62	U-1-Palmitoyl-glycero-3-phosphocholine	Missing flag for U-CE-C0047	294
63	U-N-Acetylneuraminic acid	Missing flag for U-CE-A0324	291
64	P-Homocitrulline	Missing flag for U-U-CE-C0352	289
65	P-XC0072	Missing flag for U-CE-A0324	287
66	U-Trigonelline	Missing flag for U-CE-A0324	280
67	U-1-Palmitoyl-glycero-3-phosphocholine	Missing flag for P-FA(16:3)	280
68	U-Xanthosine	U-1-Palmitoyl-glycero-3-phosphocholine	275
69	P-Pentadecanoic acid	Missing flag for U-CE-A0324	267
70	U-Isethionic acid	Missing flag for U-CE-A0324	267
71	Missing flag for P-CE-C0147	Missing flag for U-XC0040	267
72	Systolic_blood_pressure	U-1-Palmitoyl-glycero-3-phosphocholine	266
73	U-XC0132	Missing flag for U-CE-A0324	264
74	Alb/Cre	U-Xanthosine	263
75	P-Gluconolactone (gluconate)	Missing flag for U-CE-A0324	258
76	Missing flag for U-CE-A0324	Missing flag for U-NMP	257
77	Missing flag for U-CE-A0324	Missing flag for P-XA0039	255
78	U-1-Palmitoyl-glycero-3-phosphocholine	Missing flag for U-CE-A0401	248
79	U-1-Palmitoyl-glycero-3-phosphocholine	Missing flag for P-Arachidic acid	246
80	U-Threonic acid	Alb/Cre	245
81	U-Sphingomyelin(d18:1/16:0)	U-Xanthine	243
82	U-Cys_L	Missing flag for U-CE-A0324	239
83	U-Threonic acid	Missing flag for U-CE-C0047	236
84	U-1-Palmitoyl-glycero-3-phosphocholine	Missing flag for U-Etiocholan-3α-ol-17-one sulfate-3	232
85	U-1-Palmitoyl-glycero-3-phosphocholine	U-Trigonelline	230
86	Alb/Cre	Missing flag for P-Arachidic acid	227
87	Alb/Cre	Missing flag for U-CE-A0401	224
88	P-CE-A0242	Missing flag for U-CE-A0324	223
89	P-CE-C0218	Missing flag for U-XC0040	223
90	P-Homocitrulline	Missing flag for P-FA(15:1)-1-2 FA(15:1)-2-2	223
91	Missing flag for U-CE-A0324	Missing flag for U-Naringenin-3	219
92	U-1-Palmitoyl-glycero-3-phosphocholine	U-Kynurenic acid	212
93	U-1-Palmitoyl-glycero-3-phosphocholine	U-1-Palmitoyl-glycero-3-phosphocholine	211
94	P-Homocitrulline	Alb/Cre	209
95	U-CE-C0134	Missing flag for U-CE-A0324	207
96	P-Homocitrulline	U-Trigonelline	206
97	P-Kynurenine	Missing flag for U-CE-A0324	206
98	Missing flag for U-CE-A0324	Missing flag for P-XC0138	205
99	P-Pentadecanoic acid	U-1-Palmitoyl-glycero-3-phosphocholine	201
100	U-Sphingomyelin(d18:1/16:0)	Missing flag for U-XC0040	200
101	P-Homocitrulline	Missing flag for P-FA(16:3)	199
102	Alb/Cre	Alb/Cre	198
103	Missing flag for U-CE-C0387	Missing flag for U-XC0040	198
104	P-Guanidinosuccinic acid	Missing flag for U-CE-A0324	197
105	P-Choline	U-1-Palmitoyl-glycero-3-phosphocholine	195
106	U-XC0128	Missing flag for U-CE-A0324	194
107	Alb/Cre	Missing flag for P-Solanidine	192
108	P-FA(17:0)-2 Heptadecanoic acid-2	Missing flag for U-CE-A0324	190
109	U-Sphingomyelin(d18:1/16:0)	Missing flag for P-FA(16:3)	186
110	Missing flag for U-CE-A0324	Missing flag for P-Paraxanthine	185
111	U-1-Palmitoyl-glycero-3-phosphocholine	Missing flag for P-Solanidine	185
112	Alb/Cre	P-Gluconolactone (gluconate)	183
113	U-Threonic acid	U-1-Palmitoyl-glycero-3-phosphocholine	182
114	U-CE-A0666	Missing flag for P-CE-C0147	181
115	U-Xanthosine	Missing flag for U-XC0040	181
116	P-Homocitrulline	Missing flag for P-Solanidine	181
117	Alb/Cre	Missing flag for P-FA(16:3)	180
118	P-Homocitrulline	Missing flag for U-CE-C0387	178
119	U-N-Acetylneuraminic acid	U-1-Palmitoyl-glycero-3-phosphocholine	176
120	Missing flag for U-CE-C0047	Missing flag for U-XC0040	176
121	U-1-Palmitoyl-glycero-3-phosphocholine	U-Sphingomyelin(d18:1/16:0)	175
122	U-Glucaric acid (saccharate)	Missing flag for U-CE-A0324	174
123	U-Xanthosine	Missing flag for P-CE-C0147	172
124	P-Glycerophosphocholine	Missing flag for U-CE-A0324	171
125	U-CE-A0666	U-Xanthosine	170
126	U-Cys_L	U-1-Palmitoyl-glycero-3-phosphocholine	168
127	P-Homocitrulline	Missing flag for U-Dehydroisoandrosterone 3-sulfate-2	168
128	P-Homocitrulline	Missing flag for U-Etiocholan-3α-ol-17-one sulfate-3	168
129	P-Homocitrulline	U-Xanthine	167
130	P-Methionine sulfoxide	Missing flag for U-CE-A0324	166
131	U-1-Palmitoyl-glycero-3-phosphocholine	U-Isethionic acid	164
132	U-Sphingomyelin(d18:1/16:0)	Missing flag for P-CE-C0147	161
133	U-CE-A0666	U-Xanthine	159
134	U-Threonic acid	Missing flag for P-CE-C0147	155
135	U-1-Palmitoyl-glycero-3-phosphocholine	Missing flag for U-NMP	153
136	P-Homocitrulline	P-CE-C0218	152
137	Alb/Cre	U-Trigonelline	152
138	U-1-Palmitoyl-glycero-3-phosphocholine	Missing flag for U-Naringenin-3	152
139	P-CE-C0218	U-Sphingomyelin(d18:1/16:0)	151
140	Alb/Cre	Missing flag for U-Adipic acid	151
141	P-Choline	U-Xanthine	150
142	U-CE-A0666	Missing flag for P-FA(15:1)-1-2 FA(15:1)-2-2	150
143	U-Xanthosine	Missing flag for U-U-CE-C0352	149
144	Missing flag for U-CE-A0324	Missing flag for U-Citrulline	149
145	P-XC0072	U-1-Palmitoyl-glycero-3-phosphocholine	148
146	U-1-Palmitoyl-glycero-3-phosphocholine	U-Glucaric acid (saccharate)	148
147	P-FA(17:0)-2 Heptadecanoic acid-2	U-1-Palmitoyl-glycero-3-phosphocholine	147
148	U-XC0132	U-1-Palmitoyl-glycero-3-phosphocholine	146
149	U-CE-A0666	Missing flag for U-U-CE-C0352	145
150	P-CE-C0218	Missing flag for P-CE-C0147	145
151	P-CE-A0242	U-1-Palmitoyl-glycero-3-phosphocholine	142
152	P-XC0016	Missing flag for U-CE-A0324	142
153	Missing flag for U-XC0040	Missing flag for P-Solanidine	142
154	U-1-Palmitoyl-glycero-3-phosphocholine	Missing flag for P-XA0039	139
155	Missing flag for U-U-CE-C0352	Missing flag for P-CE-C0147	139
156	U-1-Palmitoyl-glycero-3-phosphocholine	Missing flag for P-XC0138	138
157	U-Xanthosine	U-Sphingomyelin(d18:1/16:0)	135
158	Alb/Cre	U-Kynurenic acid	133
159	P-Choline	U-Xanthosine	132
160	U-CE-A0666	Missing flag for U-Etiocholan-3α-ol-17-one sulfate-3	132
161	U-CE-A0666	Missing flag for U-Dehydroisoandrosterone 3-sulfate-2	131
162	U-Xanthosine	Missing flag for P-FA(15:1)-1-2 FA(15:1)-2-2	130
163	P-Homocitrulline	P-Gluconolactone (gluconate)	128
164	Missing flag for U-XC0040	Missing flag for P-FA(15:1)-1-2 FA(15:1)-2-2	128
165	U-Xanthosine	Missing flag for P-FA(16:3)	127
166	U-1-Palmitoyl-glycero-3-phosphocholine	P-Guanidinosuccinic acid	126
167	U-1-Palmitoyl-glycero-3-phosphocholine	P-Gluconolactone (gluconate)	125
168	Systolic_blood_pressure	Alb/Cre	124
169	U-CE-C0134	U-1-Palmitoyl-glycero-3-phosphocholine	124
170	P-Homocitrulline	Missing flag for U-CE-A0401	124
171	Missing flag for U-Dehydroisoandrosterone 3-sulfate-2	Missing flag for U-XC0040	124
172	U-Threonic acid	P-Homocitrulline	123
173	U-Xanthosine	Missing flag for U-CE-C0047	123
174	P-CE-C0218	U-Xanthosine	122
175	P-Homocitrulline	P-Choline	119
176	U-Sphingomyelin(d18:1/16:0)	Missing flag for U-CE-C0387	118
177	P-Glycerophosphocholine	U-1-Palmitoyl-glycero-3-phosphocholine	117
178	Alb/Cre	Missing flag for U-NMP	117
179	Alb/Cre	P-Choline	116
180	U-1-Palmitoyl-glycero-3-phosphocholine	P-Kynurenine	116
181	U-Trigonelline	U-Xanthine	112
182	U-Sphingomyelin(d18:1/16:0)	Missing flag for U-CE-C0047	112
183	Alb/Cre	Missing flag for P-XA0039	111
184	Missing flag for U-CE-A0401	Missing flag for U-XC0040	111
185	Missing flag for U-U-CE-C0352	Missing flag for U-XC0040	110
186	P-Homocitrulline	Missing flag for P-Arachidic acid	110
187	Alb/Cre	U-Cys_L	108
188	U-1-Palmitoyl-glycero-3-phosphocholine	Missing flag for P-Paraxanthine	108
189	U-CE-A0666	Missing flag for P-Arachidic acid	108
190	Missing flag for U-Adipic acid	Missing flag for P-CE-C0147	107
191	Missing flag for U-Dehydroisoandrosterone 3-sulfate-2	Missing flag for P-CE-C0147	106
192	P-Pentadecanoic acid	Alb/Cre	105
193	U-Xanthosine	Missing flag for U-Dehydroisoandrosterone 3-sulfate-2	104
194	U-CE-A0666	Missing flag for U-CE-C0387	104
195	Missing flag for P-CE-C0147	Missing flag for P-FA(15:1)-1-2 FA(15:1)-2-2	104
196	U-CE-A0666	Missing flag for P-Solanidine	104
197	U-Trigonelline	Missing flag for U-XC0040	102
198	P-CE-C0218	U-CE-A0666	101
199	Alb/Cre	U-Glucaric acid (saccharate)	101
200	P-XC0016	U-1-Palmitoyl-glycero-3-phosphocholine	98
201	Missing flag for U-Dehydroisoandrosterone 3-sulfate-2	Missing flag for U-CE-C0047	98
202	P-CE-A0242	Alb/Cre	97
203	U-XC0128	U-1-Palmitoyl-glycero-3-phosphocholine	97
204	U-1-Palmitoyl-glycero-3-phosphocholine	Missing flag for U-Citrulline	97
205	Missing flag for U-CE-C0047	Missing flag for P-FA(15:1)-1-2 FA(15:1)-2-2	97
206	U-Threonic acid	Missing flag for P-FA(16:3)	97
207	U-Xanthine	Missing flag for P-Solanidine	97
208	U-1-Palmitoyl-glycero-3-phosphocholine	P-Methionine sulfoxide	94
209	Missing flag for P-CE-C0147	Missing flag for U-CE-C0387	93
210	U-Threonic acid	Missing flag for U-XC0040	93
211	P-Homocitrulline	Systolic_blood_pressure	92
212	U-CE-A0666	Missing flag for U-CE-A0401	92
213	Alb/Cre	U-Isethionic acid	91
214	U-Threonic acid	U-Xanthosine	90
215	P-CE-C0218	Missing flag for U-CE-C0047	89
216	Missing flag for P-CE-C0147	Missing flag for P-FA(16:3)	89
217	U-Xanthosine	Missing flag for P-Solanidine	89
218	P-Homocitrulline	U-XC0132	87
219	Systolic_blood_pressure	U-Sphingomyelin(d18:1/16:0)	86
220	U-Xanthosine	Missing flag for U-CE-A0401	83
221	U-Xanthosine	Missing flag for U-Etiocholan-3α-ol-17-one sulfate-3	83
222	Missing flag for U-Etiocholan-3α-ol-17-one sulfate-3	Missing flag for U-XC0040	83
223	Missing flag for U-XC0040	Missing flag for P-Arachidic acid	83
224	U-Sphingomyelin(d18:1/16:0)	Missing flag for P-FA(15:1)-1-2 FA(15:1)-2-2	83
225	Missing flag for U-U-CE-C0352	Missing flag for U-CE-C0047	81
226	U-Sphingomyelin(d18:1/16:0)	Missing flag for U-Adipic acid	81
227	U-CE-A0666	U-N-Acetylneuraminic acid	79
228	Alb/Cre	U-N-Acetylneuraminic acid	79
229	P-XC0072	Alb/Cre	78
230	Missing flag for U-CE-C0047	Missing flag for U-Etiocholan-3α-ol-17-one sulfate-3	78
231	U-Sphingomyelin(d18:1/16:0)	U-Trigonelline	77
232	U-CE-A0666	Missing flag for U-Adipic acid	77
233	U-Sphingomyelin(d18:1/16:0)	Missing flag for U-Dehydroisoandrosterone 3-sulfate-2	76
234	U-Xanthine	Missing flag for U-CE-C0047	76
235	P-CE-C0218	Missing flag for U-Adipic acid	76
236	P-Homocitrulline	P-Homocitrulline	75
237	Alb/Cre	P-Kynurenine	75
238	Missing flag for P-CE-C0147	Missing flag for U-Etiocholan-3α-ol-17-one sulfate-3	75
239	P-CE-C0218	Missing flag for U-CE-C0387	74
240	U-XC0132	Alb/Cre	73
241	U-Threonic acid	Missing flag for U-CE-C0387	73
242	U-Xanthine	Missing flag for U-XC0040	73
243	U-Threonic acid	Missing flag for U-U-CE-C0352	72
244	Missing flag for U-CE-C0047	Missing flag for P-Arachidic acid	72
245	P-Choline	U-Sphingomyelin(d18:1/16:0)	71
246	U-Xanthine	Missing flag for P-CE-C0147	71
247	Alb/Cre	U-CE-C0134	70
248	P-Homocitrulline	U-CE-C0134	69
249	Alb/Cre	P-Glycerophosphocholine	68
250	Alb/Cre	P-Guanidinosuccinic acid	68
251	P-Homocitrulline	U-N-Acetylneuraminic acid	67
252	U-CE-A0666	Missing flag for P-XA0039	67
253	P-FA(17:0)-2 Heptadecanoic acid-2	Alb/Cre	65
254	U-Xanthosine	U-Trigonelline	65
255	Missing flag for P-CE-C0147	Missing flag for P-CE-C0147	65
256	Missing flag for P-FA(15:1)-1-2 FA(15:1)-2-2	Missing flag for P-FA(16:3)	65
257	P-Pentadecanoic acid	U-Sphingomyelin(d18:1/16:0)	64
258	U-Sphingomyelin(d18:1/16:0)	Missing flag for U-U-CE-C0352	64
259	Missing flag for P-CE-C0147	Missing flag for P-Arachidic acid	63
260	P-Homocitrulline	P-Guanidinosuccinic acid	62
261	Alb/Cre	Missing flag for P-Paraxanthine	62
262	U-Xanthosine	Missing flag for U-CE-C0387	62
263	P-Pentadecanoic acid	U-Xanthine	61
264	Systolic_blood_pressure	U-Xanthosine	60
265	Alb/Cre	Missing flag for U-Naringenin-3	60
266	U-Xanthine	Missing flag for U-CE-C0387	59
267	Missing flag for U-Dehydroisoandrosterone 3-sulfate-2	Missing flag for P-FA(16:3)	59
268	Missing flag for U-XC0040	Missing flag for P-FA(16:3)	59
269	U-CE-C0134	U-Xanthosine	58
270	P-CE-C0218	U-Trigonelline	58
271	Alb/Cre	Missing flag for P-XC0138	58
272	Missing flag for U-Adipic acid	Missing flag for U-XC0040	58
273	P-Pentadecanoic acid	U-Xanthosine	57
274	U-Sphingomyelin(d18:1/16:0)	Missing flag for U-Etiocholan-3α-ol-17-one sulfate-3	57
275	P-CE-C0218	U-Xanthine	56
276	Missing flag for U-Dehydroisoandrosterone 3-sulfate-2	Missing flag for U-U-CE-C0352	56
277	P-Pentadecanoic acid	Missing flag for U-XC0040	56
278	P-XC0072	U-Xanthosine	55
279	U-Threonic acid	P-CE-C0218	54
280	P-Homocitrulline	U-Cys_L	54
281	U-Threonic acid	Missing flag for U-Dehydroisoandrosterone 3-sulfate-2	54
282	Missing flag for U-CE-C0047	Missing flag for U-CE-C0387	54
283	U-Threonic acid	Missing flag for P-FA(15:1)-1-2 FA(15:1)-2-2	54
284	U-CE-A0666	U-CE-A0666	53
285	U-XC0128	Alb/Cre	53
286	U-Xanthosine	P-Kynurenine	53
287	U-Xanthosine	Missing flag for P-Arachidic acid	53
288	Missing flag for U-U-CE-C0352	Missing flag for P-FA(16:3)	53
289	Missing flag for P-FA(16:3)	Missing flag for P-Solanidine	53
290	P-Homocitrulline	P-XC0072	52
291	P-Homocitrulline	U-Isethionic acid	52
292	U-Threonic acid	P-Gluconolactone (gluconate)	52
293	Alb/Cre	P-Methionine sulfoxide	52
294	Systolic_blood_pressure	Missing flag for P-CE-C0147	52
295	U-Threonic acid	Missing flag for U-Etiocholan-3α-ol-17-one sulfate-3	52
296	Missing flag for U-CE-C0047	Missing flag for P-Solanidine	52
297	U-CE-A0666	P-Choline	51
298	Missing flag for U-U-CE-C0352	Missing flag for P-FA(15:1)-1-2 FA(15:1)-2-2	51
299	Missing flag for U-CE-C0387	Missing flag for P-FA(15:1)-1-2 FA(15:1)-2-2	51
300	Missing flag for U-CE-C0047	Missing flag for U-CE-C0047	50
301	U-XC0128	Missing flag for U-XC0040	50
302	Missing flag for U-Etiocholan-3α-ol-17-one sulfate-3	Missing flag for P-FA(16:3)	50
303	U-Sphingomyelin(d18:1/16:0)	Missing flag for U-NMP	49
304	U-Trigonelline	Missing flag for P-CE-C0147	49
305	U-Xanthine	Missing flag for P-FA(15:1)-1-2 FA(15:1)-2-2	49
306	U-CE-A0666	P-Gluconolactone (gluconate)	48
307	P-CE-C0218	Missing flag for U-Dehydroisoandrosterone 3-sulfate-2	48
308	Missing flag for U-XC0040	Missing flag for U-XC0040	48
309	U-Threonic acid	Missing flag for P-Arachidic acid	48
310	U-CE-A0666	P-XC0072	47
311	U-Xanthosine	U-N-Acetylneuraminic acid	47
312	U-CE-A0666	U-Trigonelline	47
313	P-CE-C0218	Missing flag for P-FA(15:1)-1-2 FA(15:1)-2-2	47
314	P-Homocitrulline	P-Glycerophosphocholine	46
315	U-Xanthine	Missing flag for U-U-CE-C0352	46
316	P-Homocitrulline	Missing flag for P-XC0138	46
317	P-Pentadecanoic acid	P-Homocitrulline	45
318	U-Xanthosine	U-Xanthosine	45
319	U-Xanthosine	U-Xanthine	45
320	U-Xanthosine	P-Gluconolactone (gluconate)	45
321	P-Homocitrulline	P-Methionine sulfoxide	45
322	P-CE-C0218	Missing flag for U-U-CE-C0352	45
323	Missing flag for U-CE-A0401	Missing flag for P-CE-C0147	45
324	U-Xanthine	Missing flag for P-FA(16:3)	45
325	Missing flag for P-CE-C0147	Missing flag for P-Solanidine	45
326	U-Threonic acid	U-Trigonelline	44
327	U-Xanthosine	U-Kynurenic acid	44
328	U-Xanthosine	U-Glucaric acid (saccharate)	44
329	U-N-Acetylneuraminic acid	P-Gluconolactone (gluconate)	44
330	U-Xanthine	Missing flag for U-Dehydroisoandrosterone 3-sulfate-2	44
331	Missing flag for P-XA0039	Missing flag for U-XC0040	44
332	U-CE-A0666	Missing flag for P-FA(16:3)	44
333	Missing flag for U-CE-C0047	Missing flag for P-FA(16:3)	44
334	P-Homocitrulline	P-Kynurenine	43
335	P-FA(17:0)-2 Heptadecanoic acid-2	P-Homocitrulline	42
336	U-CE-A0666	Systolic_blood_pressure	42
337	P-CE-C0218	U-Kynurenic acid	42
338	U-Threonic acid	Missing flag for U-CE-A0401	42
339	Missing flag for U-CE-C0387	Missing flag for P-FA(16:3)	42
340	U-CE-A0666	U-XC0128	41
341	P-XC0072	U-Xanthine	41
342	P-Kynurenine	P-Gluconolactone (gluconate)	41
343	U-Xanthine	Missing flag for U-Etiocholan-3α-ol-17-one sulfate-3	41
344	U-Sphingomyelin(d18:1/16:0)	Missing flag for P-Solanidine	41
345	P-Homocitrulline	P-CE-A0242	40
346	U-CE-A0666	U-CE-C0134	40
347	U-XC0132	U-Xanthosine	40
348	U-CE-A0666	Missing flag for U-NMP	40
349	Systolic_blood_pressure	Missing flag for U-CE-C0047	40
350	P-Homocitrulline	Missing flag for U-Adipic acid	40
351	Systolic_blood_pressure	Missing flag for U-XC0040	40
352	Systolic_blood_pressure	Missing flag for P-FA(16:3)	40
353	U-Threonic acid	U-Xanthine	39
354	U-Xanthosine	P-Methionine sulfoxide	39
355	U-Xanthine	Missing flag for U-CE-A0401	39
356	P-Choline	Missing flag for U-CE-C0047	39
357	U-CE-A0666	Missing flag for U-Naringenin-3	39
358	P-FA(17:0)-2 Heptadecanoic acid-2	P-CE-C0218	38
359	U-Threonic acid	U-Sphingomyelin(d18:1/16:0)	38
360	Systolic_blood_pressure	U-Trigonelline	38
361	Missing flag for U-CE-A0401	Missing flag for U-CE-C0047	38
362	P-Gluconolactone (gluconate)	Missing flag for U-XC0040	38
363	Missing flag for U-Dehydroisoandrosterone 3-sulfate-2	Missing flag for P-FA(15:1)-1-2 FA(15:1)-2-2	38
364	Missing flag for U-CE-C0387	Missing flag for P-Solanidine	38
365	U-Xanthosine	U-Isethionic acid	37
366	Alb/Cre	Missing flag for U-Citrulline	37
367	U-Sphingomyelin(d18:1/16:0)	Missing flag for P-XA0039	37
368	Missing flag for U-Adipic acid	Missing flag for U-CE-C0387	37
369	U-Xanthosine	Missing flag for U-NMP	36
370	U-Trigonelline	Missing flag for U-Adipic acid	36
371	Missing flag for U-CE-C0047	Missing flag for U-Adipic acid	36
372	Missing flag for U-Dehydroisoandrosterone 3-sulfate-2	Missing flag for U-CE-C0387	36
373	U-Isethionic acid	Missing flag for U-XC0040	36
374	Missing flag for P-XC0138	Missing flag for U-XC0040	36
375	P-CE-C0218	Missing flag for P-FA(16:3)	36
376	P-Homocitrulline	U-Kynurenic acid	35
377	U-Sphingomyelin(d18:1/16:0)	P-Gluconolactone (gluconate)	35
378	U-Sphingomyelin(d18:1/16:0)	Missing flag for U-CE-A0401	35
379	U-CE-A0666	Missing flag for P-XC0138	35
380	U-Kynurenic acid	Missing flag for P-CE-C0147	35
381	Missing flag for U-Etiocholan-3α-ol-17-one sulfate-3	Missing flag for P-FA(15:1)-1-2 FA(15:1)-2-2	35
382	Missing flag for U-Adipic acid	Missing flag for P-FA(16:3)	35
383	P-CE-C0218	Systolic_blood_pressure	34
384	P-XC0016	U-Xanthosine	34
385	P-FA(17:0)-2 Heptadecanoic acid-2	U-Sphingomyelin(d18:1/16:0)	34
386	Missing flag for U-Dehydroisoandrosterone 3-sulfate-2	Missing flag for U-Etiocholan-3α-ol-17-one sulfate-3	34
387	U-Cys_L	Missing flag for U-XC0040	34
388	U-N-Acetylneuraminic acid	Missing flag for U-XC0040	34
389	P-XC0016	P-Homocitrulline	33
390	P-Homocitrulline	U-XC0128	33
391	P-XC0016	Alb/Cre	33
392	P-CE-C0218	P-Choline	33
393	U-CE-A0666	U-Kynurenic acid	33
394	U-Threonic acid	Missing flag for U-Adipic acid	33
395	U-Threonic acid	Missing flag for P-Solanidine	33
396	U-Cys_L	U-Trigonelline	32
397	P-Homocitrulline	Missing flag for P-XA0039	32
398	Missing flag for U-CE-C0387	Missing flag for U-Etiocholan-3α-ol-17-one sulfate-3	32
399	U-Sphingomyelin(d18:1/16:0)	Missing flag for P-Arachidic acid	32
400	Missing flag for U-CE-A0401	Missing flag for P-FA(15:1)-1-2 FA(15:1)-2-2	32
401	U-Trigonelline	Missing flag for P-Solanidine	32
402	U-CE-A0666	P-Glycerophosphocholine	31
403	U-Xanthosine	P-Guanidinosuccinic acid	31
404	Missing flag for U-U-CE-C0352	Missing flag for U-CE-C0387	31
405	Missing flag for U-U-CE-C0352	Missing flag for U-Etiocholan-3α-ol-17-one sulfate-3	31
406	P-CE-C0218	Missing flag for P-Solanidine	31
407	U-Sphingomyelin(d18:1/16:0)	U-Kynurenic acid	30
408	Systolic_blood_pressure	U-Xanthine	30
409	U-Xanthine	Missing flag for U-NMP	30
410	U-CE-A0666	Missing flag for P-Paraxanthine	30
411	P-Gluconolactone (gluconate)	Missing flag for U-CE-C0047	30
412	Missing flag for U-CE-A0401	Missing flag for U-CE-C0387	30
413	Missing flag for U-NMP	Missing flag for U-XC0040	30
414	Missing flag for P-FA(15:1)-1-2 FA(15:1)-2-2	Missing flag for P-FA(15:1)-1-2 FA(15:1)-2-2	30
415	P-FA(17:0)-2 Heptadecanoic acid-2	P-Pentadecanoic acid	29
416	P-Pentadecanoic acid	U-CE-A0666	29
417	Missing flag for U-U-CE-C0352	Missing flag for U-U-CE-C0352	29
418	U-CE-C0134	Missing flag for U-CE-C0047	29
419	P-Gluconolactone (gluconate)	Missing flag for P-CE-C0147	29
420	Missing flag for P-Arachidic acid	Missing flag for P-FA(16:3)	29
421	U-XC0128	U-Trigonelline	28
422	P-Homocitrulline	U-Glucaric acid (saccharate)	28
423	P-CE-C0218	P-Gluconolactone (gluconate)	28
424	P-XC0072	Missing flag for P-CE-C0147	28
425	Missing flag for U-CE-A0401	Missing flag for P-FA(16:3)	28
426	U-CE-A0666	U-Isethionic acid	27
427	P-Homocitrulline	Missing flag for U-NMP	27
428	P-Choline	Missing flag for U-U-CE-C0352	27
429	Missing flag for U-Dehydroisoandrosterone 3-sulfate-2	Missing flag for U-Adipic acid	27
430	U-Xanthosine	Missing flag for P-XA0039	27
431	U-CE-A0666	U-XC0132	26
432	U-CE-A0666	U-Cys_L	26
433	U-CE-A0666	U-Glucaric acid (saccharate)	26
434	P-Pentadecanoic acid	Missing flag for U-CE-A0401	26
435	P-Pentadecanoic acid	Missing flag for P-CE-C0147	26
436	P-Kynurenine	Missing flag for P-CE-C0147	26
437	U-Xanthine	Missing flag for P-Arachidic acid	26
438	P-XC0072	U-Kynurenic acid	25
439	P-Glycerophosphocholine	U-Kynurenic acid	25
440	Missing flag for U-CE-A0401	Missing flag for U-Dehydroisoandrosterone 3-sulfate-2	25
441	U-Xanthosine	Missing flag for U-Adipic acid	25
442	P-Choline	Missing flag for U-XC0040	25
443	Missing flag for P-FA(15:1)-1-2 FA(15:1)-2-2	Missing flag for P-Solanidine	25
444	P-Pentadecanoic acid	P-CE-C0218	24
445	P-FA(17:0)-2 Heptadecanoic acid-2	U-CE-A0666	24
446	P-CE-C0218	U-XC0132	24
447	U-Sphingomyelin(d18:1/16:0)	U-Sphingomyelin(d18:1/16:0)	24
448	U-CE-A0666	P-Kynurenine	24
449	P-Gluconolactone (gluconate)	P-Gluconolactone (gluconate)	24
450	P-Choline	Missing flag for P-CE-C0147	24
451	P-Homocitrulline	Missing flag for U-Naringenin-3	24
452	Missing flag for P-FA(16:3)	Missing flag for P-FA(16:3)	24
453	U-Cys_L	U-Xanthosine	23
454	U-XC0132	U-Sphingomyelin(d18:1/16:0)	23
455	U-Xanthine	P-Gluconolactone (gluconate)	23
456	U-N-Acetylneuraminic acid	Missing flag for P-CE-C0147	23
457	Systolic_blood_pressure	Missing flag for U-CE-C0387	23
458	U-XC0132	Missing flag for U-XC0040	23
459	P-Glycerophosphocholine	Missing flag for U-XC0040	23
460	U-Glucaric acid (saccharate)	Missing flag for U-XC0040	23
461	Missing flag for U-U-CE-C0352	Missing flag for P-Arachidic acid	23
462	P-Glycerophosphocholine	U-Sphingomyelin(d18:1/16:0)	22
463	U-Threonic acid	P-Kynurenine	22
464	U-Sphingomyelin(d18:1/16:0)	P-Kynurenine	22
465	Missing flag for U-Dehydroisoandrosterone 3-sulfate-2	Missing flag for U-Dehydroisoandrosterone 3-sulfate-2	22
466	P-Homocitrulline	Missing flag for U-Citrulline	22
467	U-Cys_L	Missing flag for P-CE-C0147	22
468	P-CE-C0218	Missing flag for U-Etiocholan-3α-ol-17-one sulfate-3	22
469	P-FA(17:0)-2 Heptadecanoic acid-2	Missing flag for U-XC0040	22
470	U-XC0128	Missing flag for P-FA(16:3)	22
471	U-Glucaric acid (saccharate)	Missing flag for P-FA(16:3)	22
472	Missing flag for U-U-CE-C0352	Missing flag for P-Solanidine	22
473	U-Threonic acid	P-Pentadecanoic acid	21
474	P-CE-C0218	P-Glycerophosphocholine	21
475	U-N-Acetylneuraminic acid	P-Kynurenine	21
476	P-Homocitrulline	Missing flag for P-Paraxanthine	21
477	U-XC0132	Missing flag for U-CE-C0047	21
478	U-CE-C0134	Missing flag for P-CE-C0147	21
479	U-Trigonelline	Missing flag for U-CE-C0387	21
480	Missing flag for U-NMP	Missing flag for U-CE-C0387	21
481	P-CE-A0242	Missing flag for U-XC0040	21
482	U-Sphingomyelin(d18:1/16:0)	Missing flag for U-Naringenin-3	21
483	P-Choline	Missing flag for P-FA(15:1)-1-2 FA(15:1)-2-2	21
484	Missing flag for U-Adipic acid	Missing flag for P-FA(15:1)-1-2 FA(15:1)-2-2	21
485	Systolic_blood_pressure	P-Choline	20
486	P-Choline	U-Trigonelline	20
487	P-CE-C0218	P-Guanidinosuccinic acid	20
488	U-Sphingomyelin(d18:1/16:0)	U-Isethionic acid	20
489	P-CE-A0242	P-Methionine sulfoxide	20
490	Missing flag for U-CE-A0401	Missing flag for U-U-CE-C0352	20
491	U-Kynurenic acid	Missing flag for U-CE-C0047	20
492	U-CE-C0134	Missing flag for U-XC0040	20
493	Missing flag for U-CE-C0387	Missing flag for P-Arachidic acid	20
494	Systolic_blood_pressure	Missing flag for P-Solanidine	20
495	U-Threonic acid	U-Threonic acid	19
496	P-CE-C0218	P-CE-A0242	19
497	P-Pentadecanoic acid	U-CE-C0134	19
498	P-CE-C0218	U-CE-C0134	19
499	P-Glycerophosphocholine	U-Xanthosine	19
500	U-CE-C0134	U-Sphingomyelin(d18:1/16:0)	19
501	P-CE-C0218	P-Kynurenine	19
502	P-Guanidinosuccinic acid	P-Gluconolactone (gluconate)	19
503	U-Xanthosine	Missing flag for P-XC0138	19
504	Missing flag for U-U-CE-C0352	Missing flag for U-Adipic acid	19
505	P-XC0016	Missing flag for U-XC0040	19
506	P-Choline	Missing flag for P-FA(16:3)	19
507	Missing flag for U-NMP	Missing flag for P-FA(16:3)	19
508	P-Choline	Missing flag for P-Solanidine	19
509	Missing flag for U-CE-A0401	Missing flag for P-Solanidine	19
510	Missing flag for U-Adipic acid	Missing flag for P-Solanidine	19
511	U-Threonic acid	P-Choline	18
512	P-FA(17:0)-2 Heptadecanoic acid-2	U-Xanthosine	18
513	U-XC0128	U-Xanthosine	18
514	P-FA(17:0)-2 Heptadecanoic acid-2	U-N-Acetylneuraminic acid	18
515	U-Trigonelline	P-Gluconolactone (gluconate)	18
516	P-Kynurenine	P-Methionine sulfoxide	18
517	P-CE-C0218	Missing flag for U-CE-A0401	18
518	U-Kynurenic acid	Missing flag for U-U-CE-C0352	18
519	U-Sphingomyelin(d18:1/16:0)	Missing flag for U-Citrulline	18
520	P-Kynurenine	Missing flag for U-CE-C0047	18
521	Missing flag for U-NMP	Missing flag for P-CE-C0147	18
522	P-Gluconolactone (gluconate)	Missing flag for U-Etiocholan-3α-ol-17-one sulfate-3	18
523	U-Kynurenic acid	Missing flag for P-FA(15:1)-1-2 FA(15:1)-2-2	18
524	U-Threonic acid	Systolic_blood_pressure	17
525	U-Sphingomyelin(d18:1/16:0)	U-Glucaric acid (saccharate)	17
526	P-CE-C0218	Missing flag for U-NMP	17
527	P-Choline	Missing flag for U-Dehydroisoandrosterone 3-sulfate-2	17
528	U-Threonic acid	Missing flag for P-XC0138	17
529	P-CE-A0242	Missing flag for U-CE-C0047	17
530	U-Xanthine	Missing flag for P-XA0039	17
531	U-Glucaric acid (saccharate)	Missing flag for P-CE-C0147	17
532	P-FA(17:0)-2 Heptadecanoic acid-2	Missing flag for U-CE-C0387	17
533	Missing flag for U-Etiocholan-3α-ol-17-one sulfate-3	Missing flag for P-Arachidic acid	17
534	U-Xanthosine	Missing flag for U-Naringenin-3	17
535	P-Gluconolactone (gluconate)	Missing flag for P-FA(15:1)-1-2 FA(15:1)-2-2	17
536	Missing flag for U-Dehydroisoandrosterone 3-sulfate-2	Missing flag for P-Solanidine	17
537	U-Threonic acid	U-XC0132	16
538	P-FA(17:0)-2 Heptadecanoic acid-2	P-Glycerophosphocholine	16
539	P-CE-A0242	U-Xanthosine	16
540	P-CE-C0218	U-N-Acetylneuraminic acid	16
541	U-Kynurenic acid	U-Xanthine	16
542	U-CE-A0666	P-Guanidinosuccinic acid	16
543	U-Xanthosine	Missing flag for P-Paraxanthine	16
544	U-N-Acetylneuraminic acid	Missing flag for U-U-CE-C0352	16
545	Missing flag for U-CE-C0047	Missing flag for P-XA0039	16
546	U-CE-C0134	Missing flag for U-CE-C0387	16
547	Missing flag for U-Adipic acid	Missing flag for U-Etiocholan-3α-ol-17-one sulfate-3	16
548	Missing flag for U-Etiocholan-3α-ol-17-one sulfate-3	Missing flag for U-Etiocholan-3α-ol-17-one sulfate-3	16
549	P-Guanidinosuccinic acid	Missing flag for U-XC0040	16
550	Missing flag for U-Dehydroisoandrosterone 3-sulfate-2	Missing flag for P-Arachidic acid	16
551	Missing flag for P-XA0039	Missing flag for P-FA(16:3)	16
552	P-CE-C0218	P-CE-C0218	15
553	P-Pentadecanoic acid	U-N-Acetylneuraminic acid	15
554	P-XC0072	U-Sphingomyelin(d18:1/16:0)	15
555	U-Cys_L	U-Sphingomyelin(d18:1/16:0)	15
556	U-N-Acetylneuraminic acid	U-Sphingomyelin(d18:1/16:0)	15
557	P-FA(17:0)-2 Heptadecanoic acid-2	U-Xanthine	15
558	P-CE-C0218	U-Glucaric acid (saccharate)	15
559	P-Choline	Missing flag for U-NMP	15
560	P-Gluconolactone (gluconate)	Missing flag for U-Dehydroisoandrosterone 3-sulfate-2	15
561	U-Trigonelline	Missing flag for U-U-CE-C0352	15
562	U-Sphingomyelin(d18:1/16:0)	Missing flag for P-XC0138	15
563	U-N-Acetylneuraminic acid	Missing flag for U-CE-C0047	15
564	P-Guanidinosuccinic acid	Missing flag for P-XA0039	15
565	P-CE-A0242	Missing flag for P-CE-C0147	15
566	P-Choline	Missing flag for U-CE-C0387	15
567	U-Kynurenic acid	Missing flag for U-CE-C0387	15
568	P-Pentadecanoic acid	Missing flag for U-Etiocholan-3α-ol-17-one sulfate-3	15
569	P-XC0072	Missing flag for U-XC0040	15
570	P-Kynurenine	Missing flag for U-XC0040	15
571	P-Pentadecanoic acid	Missing flag for P-Arachidic acid	15
572	P-CE-C0218	Missing flag for P-Arachidic acid	15
573	P-Choline	Missing flag for P-Arachidic acid	15
574	Missing flag for U-XC0040	Missing flag for U-Naringenin-3	15
575	Systolic_blood_pressure	Missing flag for P-FA(15:1)-1-2 FA(15:1)-2-2	15
576	U-N-Acetylneuraminic acid	Missing flag for P-FA(16:3)	15
577	Missing flag for P-Paraxanthine	Missing flag for P-FA(16:3)	15
578	P-XC0016	U-CE-A0666	14
579	U-Threonic acid	P-XC0072	14
580	U-Trigonelline	U-Kynurenic acid	14
581	U-XC0128	U-Xanthine	14
582	U-Cys_L	U-Xanthine	14
583	U-Xanthine	U-Xanthine	14
584	U-CE-A0666	P-Methionine sulfoxide	14
585	Systolic_blood_pressure	Missing flag for U-U-CE-C0352	14
586	P-Gluconolactone (gluconate)	Missing flag for U-U-CE-C0352	14
587	Systolic_blood_pressure	Missing flag for P-XC0138	14
588	P-Guanidinosuccinic acid	Missing flag for P-XC0138	14
589	P-Pentadecanoic acid	Missing flag for U-CE-C0047	14
590	U-Isethionic acid	Missing flag for U-CE-C0047	14
591	Missing flag for U-CE-A0401	Missing flag for U-Adipic acid	14
592	U-Cys_L	Missing flag for U-CE-C0387	14
593	P-Choline	Missing flag for U-Etiocholan-3α-ol-17-one sulfate-3	14
594	Missing flag for U-CE-A0401	Missing flag for P-Arachidic acid	14
595	P-Pentadecanoic acid	Missing flag for P-FA(16:3)	14
596	P-CE-C0218	P-XC0072	13
597	P-Pentadecanoic acid	P-Choline	13
598	U-Threonic acid	U-N-Acetylneuraminic acid	13
599	P-Glycerophosphocholine	U-Xanthine	13
600	U-N-Acetylneuraminic acid	U-Xanthine	13
601	Systolic_blood_pressure	P-Guanidinosuccinic acid	13
602	P-Pentadecanoic acid	Missing flag for P-Paraxanthine	13
603	Systolic_blood_pressure	Missing flag for U-Dehydroisoandrosterone 3-sulfate-2	13
604	U-Trigonelline	Missing flag for U-Dehydroisoandrosterone 3-sulfate-2	13
605	U-XC0132	Missing flag for U-Adipic acid	13
606	P-FA(17:0)-2 Heptadecanoic acid-2	Missing flag for P-CE-C0147	13
607	Missing flag for P-XA0039	Missing flag for P-CE-C0147	13
608	U-Kynurenic acid	Missing flag for U-XC0040	13
609	Missing flag for P-Paraxanthine	Missing flag for U-XC0040	13
610	U-N-Acetylneuraminic acid	Missing flag for P-FA(15:1)-1-2 FA(15:1)-2-2	13
611	U-Trigonelline	Missing flag for P-FA(15:1)-1-2 FA(15:1)-2-2	13
612	U-Trigonelline	Missing flag for P-FA(16:3)	13
613	P-Pentadecanoic acid	Missing flag for P-Solanidine	13
614	Missing flag for U-Etiocholan-3α-ol-17-one sulfate-3	Missing flag for P-Solanidine	13
615	Missing flag for P-Solanidine	Missing flag for P-Solanidine	13
616	P-FA(17:0)-2 Heptadecanoic acid-2	U-XC0132	12
617	U-Threonic acid	U-CE-C0134	12
618	U-Xanthine	P-Kynurenine	12
619	U-Threonic acid	U-Glucaric acid (saccharate)	12
620	P-CE-C0218	U-Isethionic acid	12
621	Systolic_blood_pressure	Missing flag for U-CE-A0401	12
622	P-XC0072	Missing flag for U-Dehydroisoandrosterone 3-sulfate-2	12
623	P-Kynurenine	Missing flag for P-XC0138	12
624	P-Gluconolactone (gluconate)	Missing flag for P-XC0138	12
625	P-XC0016	Missing flag for U-Adipic acid	12
626	Systolic_blood_pressure	Missing flag for U-Adipic acid	12
627	U-Isethionic acid	Missing flag for P-CE-C0147	12
628	Missing flag for U-CE-A0401	Missing flag for U-Etiocholan-3α-ol-17-one sulfate-3	12
629	U-Trigonelline	Missing flag for P-Arachidic acid	12
630	Missing flag for P-Arachidic acid	Missing flag for P-FA(15:1)-1-2 FA(15:1)-2-2	12
631	Missing flag for P-XC0138	Missing flag for P-FA(16:3)	12
632	U-CE-A0666	P-CE-A0242	11
633	Systolic_blood_pressure	U-CE-C0134	11
634	P-XC0016	U-Cys_L	11
635	P-CE-C0218	U-Cys_L	11
636	Systolic_blood_pressure	U-N-Acetylneuraminic acid	11
637	U-XC0132	U-N-Acetylneuraminic acid	11
638	U-CE-C0134	U-N-Acetylneuraminic acid	11
639	P-FA(17:0)-2 Heptadecanoic acid-2	U-Trigonelline	11
640	U-CE-C0134	U-Xanthine	11
641	P-Pentadecanoic acid	U-Glucaric acid (saccharate)	11
642	U-Xanthine	U-Glucaric acid (saccharate)	11
643	U-Threonic acid	U-Isethionic acid	11
644	P-Choline	Missing flag for U-CE-A0401	11
645	Missing flag for U-NMP	Missing flag for U-NMP	11
646	U-Cys_L	Missing flag for U-U-CE-C0352	11
647	U-Xanthine	Missing flag for P-XC0138	11
648	P-CE-C0218	Missing flag for U-Citrulline	11
649	U-CE-A0666	Missing flag for U-Citrulline	11
650	U-XC0132	Missing flag for U-Citrulline	11
651	U-Kynurenic acid	Missing flag for U-Citrulline	11
652	P-Methionine sulfoxide	Missing flag for U-CE-C0047	11
653	P-Pentadecanoic acid	Missing flag for U-Adipic acid	11
654	P-Methionine sulfoxide	Missing flag for U-Adipic acid	11
655	P-Choline	Missing flag for P-XA0039	11
656	U-XC0128	Missing flag for P-CE-C0147	11
657	U-XC0132	Missing flag for P-CE-C0147	11
658	P-Glycerophosphocholine	Missing flag for P-CE-C0147	11
659	Missing flag for P-XC0138	Missing flag for P-CE-C0147	11
660	U-Cys_L	Missing flag for U-Etiocholan-3α-ol-17-one sulfate-3	11
661	Missing flag for U-NMP	Missing flag for U-Etiocholan-3α-ol-17-one sulfate-3	11
662	P-Methionine sulfoxide	Missing flag for U-XC0040	11
663	P-CE-A0242	Missing flag for P-FA(16:3)	11
664	U-XC0132	Missing flag for P-FA(16:3)	11
665	P-Glycerophosphocholine	Missing flag for P-FA(16:3)	11
666	P-Gluconolactone (gluconate)	Missing flag for P-FA(16:3)	11
667	P-Methionine sulfoxide	Missing flag for P-FA(16:3)	11
668	Missing flag for U-NMP	Missing flag for P-Solanidine	11
669	Missing flag for P-Arachidic acid	Missing flag for P-Solanidine	11
670	P-Pentadecanoic acid	P-XC0016	10
671	P-XC0072	Systolic_blood_pressure	10
672	P-CE-C0218	U-XC0128	10
673	P-FA(17:0)-2 Heptadecanoic acid-2	P-Choline	10
674	U-Threonic acid	P-Glycerophosphocholine	10
675	P-Pentadecanoic acid	P-Glycerophosphocholine	10
676	P-XC0072	U-CE-C0134	10
677	Systolic_blood_pressure	U-Cys_L	10
678	P-CE-A0242	U-Sphingomyelin(d18:1/16:0)	10
679	U-Threonic acid	U-Kynurenic acid	10
680	U-Cys_L	U-Kynurenic acid	10
681	U-Sphingomyelin(d18:1/16:0)	P-Guanidinosuccinic acid	10
682	P-Pentadecanoic acid	P-Kynurenine	10
683	Systolic_blood_pressure	U-Isethionic acid	10
684	P-Choline	U-Isethionic acid	10
685	U-Xanthine	U-Isethionic acid	10
686	P-Choline	P-Gluconolactone (gluconate)	10
687	Missing flag for U-CE-A0401	Missing flag for U-CE-A0401	10
688	Systolic_blood_pressure	Missing flag for U-NMP	10
689	P-XC0072	Missing flag for U-U-CE-C0352	10
690	P-XC0072	Missing flag for U-CE-C0047	10
691	P-Glycerophosphocholine	Missing flag for U-CE-C0047	10
692	U-Trigonelline	Missing flag for U-CE-C0047	10
693	U-Glucaric acid (saccharate)	Missing flag for U-CE-C0047	10
694	Missing flag for P-XC0138	Missing flag for U-CE-C0047	10
695	P-Kynurenine	Missing flag for U-Adipic acid	10
696	U-Threonic acid	Missing flag for P-XA0039	10
697	P-XC0072	Missing flag for U-CE-C0387	10
698	Missing flag for U-CE-C0387	Missing flag for U-CE-C0387	10
699	U-Kynurenic acid	Missing flag for U-Etiocholan-3α-ol-17-one sulfate-3	10
700	Missing flag for U-Adipic acid	Missing flag for P-Arachidic acid	10
701	P-Choline	Missing flag for U-Naringenin-3	10
702	U-Cys_L	Missing flag for P-FA(15:1)-1-2 FA(15:1)-2-2	10
703	U-Isethionic acid	Missing flag for P-FA(15:1)-1-2 FA(15:1)-2-2	10
704	P-XC0072	Missing flag for P-FA(16:3)	10
705	U-Cys_L	Missing flag for P-FA(16:3)	10
706	U-Isethionic acid	Missing flag for P-FA(16:3)	10
707	Missing flag for U-Naringenin-3	Missing flag for P-FA(16:3)	10
708	P-XC0072	Missing flag for P-Solanidine	10
709	P-CE-A0242	U-XC0132	9
710	P-XC0072	P-Choline	9
711	P-Choline	P-Choline	9
712	P-CE-A0242	U-CE-C0134	9
713	U-XC0132	U-CE-C0134	9
714	P-Choline	U-N-Acetylneuraminic acid	9
715	P-FA(17:0)-2 Heptadecanoic acid-2	P-Kynurenine	9
716	Systolic_blood_pressure	U-Glucaric acid (saccharate)	9
717	P-Kynurenine	U-Glucaric acid (saccharate)	9
718	U-N-Acetylneuraminic acid	U-Isethionic acid	9
719	P-XC0072	P-Methionine sulfoxide	9
720	U-Cys_L	P-Methionine sulfoxide	9
721	U-Sphingomyelin(d18:1/16:0)	P-Methionine sulfoxide	9
722	P-XC0072	Missing flag for U-CE-A0401	9
723	P-Kynurenine	Missing flag for P-Paraxanthine	9
724	U-N-Acetylneuraminic acid	Missing flag for U-Dehydroisoandrosterone 3-sulfate-2	9
725	U-Kynurenic acid	Missing flag for U-Dehydroisoandrosterone 3-sulfate-2	9
726	P-Pentadecanoic acid	Missing flag for U-U-CE-C0352	9
727	U-Glucaric acid (saccharate)	Missing flag for U-U-CE-C0352	9
728	P-Pentadecanoic acid	Missing flag for P-XC0138	9
729	P-Choline	Missing flag for P-XC0138	9
730	P-Choline	Missing flag for U-Adipic acid	9
731	Missing flag for U-Adipic acid	Missing flag for U-Adipic acid	9
732	U-Trigonelline	Missing flag for P-XA0039	9
733	P-Guanidinosuccinic acid	Missing flag for P-CE-C0147	9
734	P-Methionine sulfoxide	Missing flag for P-CE-C0147	9
735	U-N-Acetylneuraminic acid	Missing flag for U-CE-C0387	9
736	P-Gluconolactone (gluconate)	Missing flag for U-CE-C0387	9
737	Missing flag for P-Paraxanthine	Missing flag for U-CE-C0387	9
738	U-N-Acetylneuraminic acid	Missing flag for P-Arachidic acid	9
739	P-CE-A0242	Missing flag for U-Naringenin-3	9
740	Missing flag for P-CE-C0147	Missing flag for U-Naringenin-3	9
741	P-XC0072	Missing flag for P-FA(15:1)-1-2 FA(15:1)-2-2	9
742	P-Kynurenine	Missing flag for P-FA(16:3)	9
743	P-Gluconolactone (gluconate)	Missing flag for P-Solanidine	9
744	P-FA(17:0)-2 Heptadecanoic acid-2	U-Threonic acid	8
745	P-FA(17:0)-2 Heptadecanoic acid-2	Systolic_blood_pressure	8
746	Systolic_blood_pressure	Systolic_blood_pressure	8
747	U-Threonic acid	P-CE-A0242	8
748	P-Pentadecanoic acid	U-XC0128	8
749	P-XC0072	U-XC0128	8
750	Systolic_blood_pressure	U-XC0132	8
751	P-XC0016	P-Choline	8
752	P-XC0072	P-Glycerophosphocholine	8
753	U-Threonic acid	U-Cys_L	8
754	P-XC0072	U-Trigonelline	8
755	U-XC0132	U-Trigonelline	8
756	P-FA(17:0)-2 Heptadecanoic acid-2	U-Kynurenic acid	8
757	U-Threonic acid	P-Guanidinosuccinic acid	8
758	P-CE-A0242	P-Guanidinosuccinic acid	8
759	U-XC0132	P-Guanidinosuccinic acid	8
760	U-Trigonelline	P-Guanidinosuccinic acid	8
761	P-Pentadecanoic acid	U-Isethionic acid	8
762	Systolic_blood_pressure	P-Gluconolactone (gluconate)	8
763	U-XC0128	P-Methionine sulfoxide	8
764	U-XC0132	P-Methionine sulfoxide	8
765	U-Cys_L	Missing flag for U-NMP	8
766	U-N-Acetylneuraminic acid	Missing flag for P-Paraxanthine	8
767	U-Cys_L	Missing flag for U-Dehydroisoandrosterone 3-sulfate-2	8
768	P-CE-A0242	Missing flag for U-U-CE-C0352	8
769	U-XC0132	Missing flag for U-U-CE-C0352	8
770	P-Pentadecanoic acid	Missing flag for U-Citrulline	8
771	U-Cys_L	Missing flag for U-CE-C0047	8
772	Missing flag for U-NMP	Missing flag for U-CE-C0047	8
773	U-XC0128	Missing flag for U-Adipic acid	8
774	P-Glycerophosphocholine	Missing flag for U-Adipic acid	8
775	U-Glucaric acid (saccharate)	Missing flag for U-Adipic acid	8
776	P-Pentadecanoic acid	Missing flag for U-CE-C0387	8
777	P-Kynurenine	Missing flag for U-CE-C0387	8
778	Missing flag for P-XA0039	Missing flag for U-CE-C0387	8
779	Systolic_blood_pressure	Missing flag for U-Etiocholan-3α-ol-17-one sulfate-3	8
780	P-XC0072	Missing flag for P-Arachidic acid	8
781	U-Threonic acid	Missing flag for U-Naringenin-3	8
782	Systolic_blood_pressure	Missing flag for U-Naringenin-3	8
783	U-Kynurenic acid	Missing flag for P-FA(16:3)	8
784	U-Isethionic acid	Missing flag for P-Solanidine	8
785	P-Pentadecanoic acid	Systolic_blood_pressure	7
786	U-CE-C0134	U-Trigonelline	7
787	U-Trigonelline	U-Trigonelline	7
788	U-XC0128	U-Kynurenic acid	7
789	U-Kynurenic acid	U-Kynurenic acid	7
790	U-N-Acetylneuraminic acid	P-Guanidinosuccinic acid	7
791	P-CE-A0242	P-Kynurenine	7
792	P-FA(17:0)-2 Heptadecanoic acid-2	U-Glucaric acid (saccharate)	7
793	U-Cys_L	U-Isethionic acid	7
794	U-Isethionic acid	U-Isethionic acid	7
795	P-Pentadecanoic acid	P-Gluconolactone (gluconate)	7
796	P-CE-A0242	Missing flag for U-CE-A0401	7
797	U-Cys_L	Missing flag for U-CE-A0401	7
798	U-N-Acetylneuraminic acid	Missing flag for U-CE-A0401	7
799	U-Threonic acid	Missing flag for U-NMP	7
800	U-Sphingomyelin(d18:1/16:0)	Missing flag for P-Paraxanthine	7
801	U-Trigonelline	Missing flag for P-Paraxanthine	7
802	P-Kynurenine	Missing flag for U-Dehydroisoandrosterone 3-sulfate-2	7
803	P-Kynurenine	Missing flag for U-U-CE-C0352	7
804	U-Xanthosine	Missing flag for U-Citrulline	7
805	P-XC0072	Missing flag for U-Adipic acid	7
806	U-Cys_L	Missing flag for U-Adipic acid	7
807	U-N-Acetylneuraminic acid	Missing flag for U-Adipic acid	7
808	P-Guanidinosuccinic acid	Missing flag for U-Adipic acid	7
809	P-Gluconolactone (gluconate)	Missing flag for U-Adipic acid	7
810	Missing flag for U-Citrulline	Missing flag for P-XA0039	7
811	Missing flag for U-Citrulline	Missing flag for P-CE-C0147	7
812	P-CE-A0242	Missing flag for U-CE-C0387	7
813	U-XC0128	Missing flag for U-CE-C0387	7
814	P-Guanidinosuccinic acid	Missing flag for U-CE-C0387	7
815	P-CE-A0242	Missing flag for U-Etiocholan-3α-ol-17-one sulfate-3	7
816	U-N-Acetylneuraminic acid	Missing flag for U-Etiocholan-3α-ol-17-one sulfate-3	7
817	U-Trigonelline	Missing flag for U-Etiocholan-3α-ol-17-one sulfate-3	7
818	U-Glucaric acid (saccharate)	Missing flag for U-Etiocholan-3α-ol-17-one sulfate-3	7
819	P-CE-A0242	Missing flag for P-Arachidic acid	7
820	U-Isethionic acid	Missing flag for P-Arachidic acid	7
821	P-Gluconolactone (gluconate)	Missing flag for P-Arachidic acid	7
822	Missing flag for P-Paraxanthine	Missing flag for P-Arachidic acid	7
823	P-XC0016	Missing flag for P-FA(16:3)	7
824	U-CE-C0134	Missing flag for P-FA(16:3)	7
825	U-Cys_L	Missing flag for P-Solanidine	7
826	P-XC0016	P-CE-A0242	6
827	P-XC0072	P-CE-A0242	6
828	P-CE-A0242	P-CE-A0242	6
829	Systolic_blood_pressure	U-XC0128	6
830	P-CE-A0242	U-XC0128	6
831	P-Pentadecanoic acid	U-XC0132	6
832	U-XC0128	U-XC0132	6
833	P-Choline	U-CE-C0134	6
834	U-XC0128	U-Cys_L	6
835	P-XC0072	U-N-Acetylneuraminic acid	6
836	U-XC0128	U-N-Acetylneuraminic acid	6
837	U-N-Acetylneuraminic acid	U-N-Acetylneuraminic acid	6
838	P-Pentadecanoic acid	U-Trigonelline	6
839	Systolic_blood_pressure	U-Kynurenic acid	6
840	U-XC0132	U-Kynurenic acid	6
841	P-XC0016	U-Xanthine	6
842	U-XC0132	U-Xanthine	6
843	P-Kynurenine	P-Kynurenine	6
844	P-Choline	U-Glucaric acid (saccharate)	6
845	U-Cys_L	U-Glucaric acid (saccharate)	6
846	U-Kynurenic acid	U-Isethionic acid	6
847	U-Glucaric acid (saccharate)	U-Isethionic acid	6
848	P-CE-A0242	P-Gluconolactone (gluconate)	6
849	P-Glycerophosphocholine	P-Gluconolactone (gluconate)	6
850	U-Glucaric acid (saccharate)	P-Gluconolactone (gluconate)	6
851	P-CE-C0218	P-Methionine sulfoxide	6
852	U-Trigonelline	P-Methionine sulfoxide	6
853	U-Isethionic acid	P-Methionine sulfoxide	6
854	P-Guanidinosuccinic acid	Missing flag for U-CE-A0401	6
855	P-XC0072	Missing flag for U-NMP	6
856	U-XC0132	Missing flag for U-NMP	6
857	U-N-Acetylneuraminic acid	Missing flag for U-NMP	6
858	P-Kynurenine	Missing flag for U-NMP	6
859	U-XC0128	Missing flag for P-Paraxanthine	6
860	U-Xanthine	Missing flag for P-Paraxanthine	6
861	Missing flag for U-NMP	Missing flag for U-Dehydroisoandrosterone 3-sulfate-2	6
862	U-XC0132	Missing flag for P-XC0138	6
863	U-XC0128	Missing flag for U-Citrulline	6
864	P-Guanidinosuccinic acid	Missing flag for U-CE-C0047	6
865	P-FA(17:0)-2 Heptadecanoic acid-2	Missing flag for U-Adipic acid	6
866	U-Isethionic acid	Missing flag for U-Adipic acid	6
867	Missing flag for P-Paraxanthine	Missing flag for U-Adipic acid	6
868	P-CE-C0218	Missing flag for P-XA0039	6
869	U-XC0132	Missing flag for P-XA0039	6
870	Missing flag for U-Dehydroisoandrosterone 3-sulfate-2	Missing flag for P-XA0039	6
871	U-Isethionic acid	Missing flag for U-CE-C0387	6
872	P-Kynurenine	Missing flag for U-Etiocholan-3α-ol-17-one sulfate-3	6
873	Missing flag for P-Arachidic acid	Missing flag for P-Arachidic acid	6
874	U-Xanthine	Missing flag for U-Naringenin-3	6
875	Missing flag for P-Paraxanthine	Missing flag for U-Naringenin-3	6
876	Missing flag for U-U-CE-C0352	Missing flag for U-Naringenin-3	6
877	Missing flag for U-CE-C0047	Missing flag for U-Naringenin-3	6
878	Missing flag for U-Naringenin-3	Missing flag for U-Naringenin-3	6
879	U-XC0132	Missing flag for P-FA(15:1)-1-2 FA(15:1)-2-2	6
880	P-Guanidinosuccinic acid	Missing flag for P-FA(16:3)	6
881	U-CE-C0134	Missing flag for P-Solanidine	6
882	U-N-Acetylneuraminic acid	Missing flag for P-Solanidine	6
883	U-Threonic acid	P-XC0016	5
884	P-XC0016	P-CE-C0218	5
885	Systolic_blood_pressure	P-CE-A0242	5
886	U-XC0132	U-XC0132	5
887	U-XC0128	P-Choline	5
888	P-FA(17:0)-2 Heptadecanoic acid-2	U-CE-C0134	5
889	U-CE-C0134	U-CE-C0134	5
890	P-Glycerophosphocholine	U-Cys_L	5
891	U-Cys_L	U-Cys_L	5
892	P-Glycerophosphocholine	U-N-Acetylneuraminic acid	5
893	P-XC0016	U-Sphingomyelin(d18:1/16:0)	5
894	U-N-Acetylneuraminic acid	U-Trigonelline	5
895	P-Choline	U-Kynurenic acid	5
896	U-CE-C0134	U-Kynurenic acid	5
897	U-Cys_L	P-Guanidinosuccinic acid	5
898	U-Kynurenic acid	P-Guanidinosuccinic acid	5
899	U-Xanthine	P-Guanidinosuccinic acid	5
900	P-Glycerophosphocholine	P-Kynurenine	5
901	U-Kynurenic acid	P-Kynurenine	5
902	P-Guanidinosuccinic acid	P-Kynurenine	5
903	P-CE-A0242	U-Isethionic acid	5
904	U-XC0132	U-Isethionic acid	5
905	U-CE-C0134	U-Isethionic acid	5
906	U-Trigonelline	U-Isethionic acid	5
907	P-XC0016	P-Gluconolactone (gluconate)	5
908	U-XC0128	P-Gluconolactone (gluconate)	5
909	U-XC0132	P-Gluconolactone (gluconate)	5
910	U-CE-C0134	P-Gluconolactone (gluconate)	5
911	Systolic_blood_pressure	P-Methionine sulfoxide	5
912	P-Choline	P-Methionine sulfoxide	5
913	U-CE-C0134	P-Methionine sulfoxide	5
914	P-Gluconolactone (gluconate)	P-Methionine sulfoxide	5
915	U-XC0132	Missing flag for U-CE-A0401	5
916	U-CE-C0134	Missing flag for U-CE-A0401	5
917	P-Kynurenine	Missing flag for U-CE-A0401	5
918	P-Gluconolactone (gluconate)	Missing flag for U-CE-A0401	5
919	P-Methionine sulfoxide	Missing flag for U-CE-A0401	5
920	P-CE-A0242	Missing flag for U-NMP	5
921	U-Isethionic acid	Missing flag for U-NMP	5
922	U-Threonic acid	Missing flag for P-Paraxanthine	5
923	P-Pentadecanoic acid	Missing flag for U-Dehydroisoandrosterone 3-sulfate-2	5
924	P-FA(17:0)-2 Heptadecanoic acid-2	Missing flag for U-U-CE-C0352	5
925	P-Guanidinosuccinic acid	Missing flag for U-U-CE-C0352	5
926	Missing flag for U-NMP	Missing flag for U-U-CE-C0352	5
927	P-CE-C0218	Missing flag for P-XC0138	5
928	P-XC0072	Missing flag for P-XC0138	5
929	P-CE-A0242	Missing flag for P-XC0138	5
930	U-Kynurenic acid	Missing flag for P-XC0138	5
931	U-Isethionic acid	Missing flag for P-XC0138	5
932	P-FA(17:0)-2 Heptadecanoic acid-2	Missing flag for U-Citrulline	5
933	U-Cys_L	Missing flag for U-Citrulline	5
934	U-Trigonelline	Missing flag for U-Citrulline	5
935	Missing flag for U-NMP	Missing flag for U-Citrulline	5
936	P-FA(17:0)-2 Heptadecanoic acid-2	Missing flag for U-CE-C0047	5
937	P-XC0016	Missing flag for U-CE-C0047	5
938	U-XC0128	Missing flag for U-CE-C0047	5
939	U-CE-C0134	Missing flag for U-Adipic acid	5
940	U-Kynurenic acid	Missing flag for U-Adipic acid	5
941	Missing flag for P-XC0138	Missing flag for U-Adipic acid	5
942	P-FA(17:0)-2 Heptadecanoic acid-2	Missing flag for P-XA0039	5
943	P-XC0072	Missing flag for P-XA0039	5
944	U-XC0128	Missing flag for P-XA0039	5
945	U-Cys_L	Missing flag for P-XA0039	5
946	U-N-Acetylneuraminic acid	Missing flag for P-XA0039	5
947	Missing flag for U-Adipic acid	Missing flag for P-XA0039	5
948	Missing flag for P-XA0039	Missing flag for P-XA0039	5
949	U-XC0132	Missing flag for U-CE-C0387	5
950	P-Methionine sulfoxide	Missing flag for U-CE-C0387	5
951	P-Kynurenine	Missing flag for P-Arachidic acid	5
952	Missing flag for U-NMP	Missing flag for P-Arachidic acid	5
953	P-CE-C0218	Missing flag for U-Naringenin-3	5
954	U-Trigonelline	Missing flag for U-Naringenin-3	5
955	P-Guanidinosuccinic acid	Missing flag for U-Naringenin-3	5
956	P-Methionine sulfoxide	Missing flag for U-Naringenin-3	5
957	Missing flag for U-Dehydroisoandrosterone 3-sulfate-2	Missing flag for U-Naringenin-3	5
958	P-CE-A0242	Missing flag for P-FA(15:1)-1-2 FA(15:1)-2-2	5
959	P-Methionine sulfoxide	Missing flag for P-FA(15:1)-1-2 FA(15:1)-2-2	5
960	Missing flag for U-Naringenin-3	Missing flag for P-FA(15:1)-1-2 FA(15:1)-2-2	5
961	Missing flag for U-Citrulline	Missing flag for P-FA(16:3)	5
962	Missing flag for U-Naringenin-3	Missing flag for P-Solanidine	5
963	P-FA(17:0)-2 Heptadecanoic acid-2	P-XC0072	4
964	P-XC0072	P-XC0072	4
965	P-XC0016	Systolic_blood_pressure	4
966	U-Threonic acid	U-XC0128	4
967	P-XC0072	U-XC0132	4
968	U-XC0132	P-Choline	4
969	P-CE-A0242	P-Glycerophosphocholine	4
970	P-CE-A0242	U-Cys_L	4
971	U-XC0132	U-Cys_L	4
972	P-Choline	U-Cys_L	4
973	P-XC0016	U-N-Acetylneuraminic acid	4
974	U-Cys_L	U-N-Acetylneuraminic acid	4
975	U-XC0128	U-Sphingomyelin(d18:1/16:0)	4
976	P-XC0016	U-Trigonelline	4
977	P-Pentadecanoic acid	U-Kynurenic acid	4
978	P-XC0016	U-Kynurenic acid	4
979	P-FA(17:0)-2 Heptadecanoic acid-2	P-Guanidinosuccinic acid	4
980	P-Glycerophosphocholine	P-Guanidinosuccinic acid	4
981	P-XC0016	P-Kynurenine	4
982	U-Trigonelline	P-Kynurenine	4
983	U-CE-C0134	U-Glucaric acid (saccharate)	4
984	U-N-Acetylneuraminic acid	U-Glucaric acid (saccharate)	4
985	U-Trigonelline	U-Glucaric acid (saccharate)	4
986	P-XC0016	U-Isethionic acid	4
987	P-XC0072	U-Isethionic acid	4
988	U-XC0128	U-Isethionic acid	4
989	P-Guanidinosuccinic acid	U-Isethionic acid	4
990	U-Kynurenic acid	P-Gluconolactone (gluconate)	4
991	U-Xanthine	P-Methionine sulfoxide	4
992	P-XC0016	Missing flag for U-CE-A0401	4
993	U-XC0128	Missing flag for U-CE-A0401	4
994	U-Trigonelline	Missing flag for U-CE-A0401	4
995	U-XC0128	Missing flag for U-NMP	4
996	P-Glycerophosphocholine	Missing flag for U-NMP	4
997	U-Kynurenic acid	Missing flag for U-NMP	4
998	P-Gluconolactone (gluconate)	Missing flag for U-NMP	4
999	Systolic_blood_pressure	Missing flag for P-Paraxanthine	4
1000	P-Choline	Missing flag for P-Paraxanthine	4
1001	U-Isethionic acid	Missing flag for P-Paraxanthine	4
1002	U-XC0128	Missing flag for U-Dehydroisoandrosterone 3-sulfate-2	4
1003	U-Isethionic acid	Missing flag for U-Dehydroisoandrosterone 3-sulfate-2	4
1004	P-Methionine sulfoxide	Missing flag for U-Dehydroisoandrosterone 3-sulfate-2	4
1005	P-XC0016	Missing flag for U-U-CE-C0352	4
1006	U-Isethionic acid	Missing flag for U-U-CE-C0352	4
1007	P-Methionine sulfoxide	Missing flag for U-U-CE-C0352	4
1008	U-Glucaric acid (saccharate)	Missing flag for P-XC0138	4
1009	Systolic_blood_pressure	Missing flag for U-Citrulline	4
1010	P-CE-A0242	Missing flag for U-Citrulline	4
1011	P-Kynurenine	Missing flag for U-Citrulline	4
1012	Missing flag for P-Paraxanthine	Missing flag for U-CE-C0047	4
1013	U-Xanthine	Missing flag for U-Adipic acid	4
1014	U-Isethionic acid	Missing flag for P-XA0039	4
1015	Missing flag for P-Paraxanthine	Missing flag for P-CE-C0147	4
1016	P-Glycerophosphocholine	Missing flag for U-CE-C0387	4
1017	U-Glucaric acid (saccharate)	Missing flag for U-CE-C0387	4
1018	P-XC0072	Missing flag for U-Etiocholan-3α-ol-17-one sulfate-3	4
1019	P-Guanidinosuccinic acid	Missing flag for U-Etiocholan-3α-ol-17-one sulfate-3	4
1020	Missing flag for P-XC0138	Missing flag for U-Etiocholan-3α-ol-17-one sulfate-3	4
1021	Missing flag for P-XA0039	Missing flag for U-Etiocholan-3α-ol-17-one sulfate-3	4
1022	Systolic_blood_pressure	Missing flag for P-Arachidic acid	4
1023	U-Cys_L	Missing flag for P-Arachidic acid	4
1024	U-Kynurenic acid	Missing flag for P-Arachidic acid	4
1025	P-Pentadecanoic acid	Missing flag for U-Naringenin-3	4
1026	U-Cys_L	Missing flag for U-Naringenin-3	4
1027	U-N-Acetylneuraminic acid	Missing flag for U-Naringenin-3	4
1028	Missing flag for U-CE-A0401	Missing flag for U-Naringenin-3	4
1029	Missing flag for U-Citrulline	Missing flag for U-Naringenin-3	4
1030	Missing flag for U-Adipic acid	Missing flag for U-Naringenin-3	4
1031	Missing flag for U-Etiocholan-3α-ol-17-one sulfate-3	Missing flag for U-Naringenin-3	4
1032	P-FA(17:0)-2 Heptadecanoic acid-2	Missing flag for P-FA(15:1)-1-2 FA(15:1)-2-2	4
1033	P-Kynurenine	Missing flag for P-FA(15:1)-1-2 FA(15:1)-2-2	4
1034	P-FA(17:0)-2 Heptadecanoic acid-2	Missing flag for P-FA(16:3)	4
1035	U-XC0132	Missing flag for P-Solanidine	4
1036	Missing flag for P-XC0138	Missing flag for P-Solanidine	4
1037	P-XC0016	P-XC0072	3
1038	P-FA(17:0)-2 Heptadecanoic acid-2	U-XC0128	3
1039	U-XC0128	U-XC0128	3
1040	P-XC0016	U-XC0132	3
1041	Systolic_blood_pressure	P-Glycerophosphocholine	3
1042	P-Choline	P-Glycerophosphocholine	3
1043	P-Glycerophosphocholine	U-CE-C0134	3
1044	P-FA(17:0)-2 Heptadecanoic acid-2	U-Cys_L	3
1045	P-CE-A0242	U-N-Acetylneuraminic acid	3
1046	P-Glycerophosphocholine	U-Trigonelline	3
1047	P-Pentadecanoic acid	P-Guanidinosuccinic acid	3
1048	P-XC0016	P-Guanidinosuccinic acid	3
1049	P-XC0072	P-Guanidinosuccinic acid	3
1050	P-Choline	P-Guanidinosuccinic acid	3
1051	U-CE-C0134	P-Guanidinosuccinic acid	3
1052	Systolic_blood_pressure	P-Kynurenine	3
1053	U-XC0128	P-Kynurenine	3
1054	U-CE-C0134	P-Kynurenine	3
1055	P-XC0072	U-Glucaric acid (saccharate)	3
1056	P-CE-A0242	U-Glucaric acid (saccharate)	3
1057	U-Kynurenic acid	U-Glucaric acid (saccharate)	3
1058	P-Guanidinosuccinic acid	U-Glucaric acid (saccharate)	3
1059	P-XC0072	P-Gluconolactone (gluconate)	3
1060	U-Isethionic acid	P-Gluconolactone (gluconate)	3
1061	U-Threonic acid	P-Methionine sulfoxide	3
1062	P-XC0016	P-Methionine sulfoxide	3
1063	U-N-Acetylneuraminic acid	P-Methionine sulfoxide	3
1064	P-FA(17:0)-2 Heptadecanoic acid-2	Missing flag for U-CE-A0401	3
1065	P-Glycerophosphocholine	Missing flag for U-CE-A0401	3
1066	U-Kynurenic acid	Missing flag for U-CE-A0401	3
1067	U-Isethionic acid	Missing flag for U-CE-A0401	3
1068	P-FA(17:0)-2 Heptadecanoic acid-2	Missing flag for U-NMP	3
1069	P-Pentadecanoic acid	Missing flag for U-NMP	3
1070	P-XC0016	Missing flag for U-NMP	3
1071	U-Trigonelline	Missing flag for U-NMP	3
1072	U-Glucaric acid (saccharate)	Missing flag for U-NMP	3
1073	P-Methionine sulfoxide	Missing flag for U-NMP	3
1074	P-CE-A0242	Missing flag for P-Paraxanthine	3
1075	U-Kynurenic acid	Missing flag for P-Paraxanthine	3
1076	U-Glucaric acid (saccharate)	Missing flag for P-Paraxanthine	3
1077	P-FA(17:0)-2 Heptadecanoic acid-2	Missing flag for U-Dehydroisoandrosterone 3-sulfate-2	3
1078	P-XC0016	Missing flag for U-Dehydroisoandrosterone 3-sulfate-2	3
1079	U-XC0132	Missing flag for U-Dehydroisoandrosterone 3-sulfate-2	3
1080	U-CE-C0134	Missing flag for U-Dehydroisoandrosterone 3-sulfate-2	3
1081	P-Guanidinosuccinic acid	Missing flag for U-Dehydroisoandrosterone 3-sulfate-2	3
1082	U-XC0128	Missing flag for U-U-CE-C0352	3
1083	Missing flag for P-Paraxanthine	Missing flag for U-U-CE-C0352	3
1084	P-FA(17:0)-2 Heptadecanoic acid-2	Missing flag for P-XC0138	3
1085	P-Glycerophosphocholine	Missing flag for P-XC0138	3
1086	U-CE-C0134	Missing flag for P-XC0138	3
1087	U-Cys_L	Missing flag for P-XC0138	3
1088	U-Trigonelline	Missing flag for P-XC0138	3
1089	Missing flag for U-CE-A0401	Missing flag for P-XC0138	3
1090	Missing flag for P-XC0138	Missing flag for P-XC0138	3
1091	P-Choline	Missing flag for U-Citrulline	3
1092	P-Guanidinosuccinic acid	Missing flag for U-Citrulline	3
1093	Missing flag for U-Citrulline	Missing flag for U-Citrulline	3
1094	Missing flag for U-Citrulline	Missing flag for U-CE-C0047	3
1095	P-CE-A0242	Missing flag for U-Adipic acid	3
1096	Missing flag for U-Citrulline	Missing flag for U-Adipic acid	3
1097	P-Pentadecanoic acid	Missing flag for P-XA0039	3
1098	P-XC0016	Missing flag for P-XA0039	3
1099	Systolic_blood_pressure	Missing flag for P-XA0039	3
1100	U-Kynurenic acid	Missing flag for P-XA0039	3
1101	Missing flag for U-NMP	Missing flag for P-XA0039	3
1102	Missing flag for U-U-CE-C0352	Missing flag for P-XA0039	3
1103	P-XC0016	Missing flag for U-CE-C0387	3
1104	P-FA(17:0)-2 Heptadecanoic acid-2	Missing flag for U-Etiocholan-3α-ol-17-one sulfate-3	3
1105	P-XC0016	Missing flag for U-Etiocholan-3α-ol-17-one sulfate-3	3
1106	U-XC0128	Missing flag for U-Etiocholan-3α-ol-17-one sulfate-3	3
1107	U-XC0132	Missing flag for U-Etiocholan-3α-ol-17-one sulfate-3	3
1108	U-CE-C0134	Missing flag for U-Etiocholan-3α-ol-17-one sulfate-3	3
1109	U-Isethionic acid	Missing flag for U-Etiocholan-3α-ol-17-one sulfate-3	3
1110	U-XC0128	Missing flag for P-Arachidic acid	3
1111	P-XC0072	Missing flag for U-Naringenin-3	3
1112	U-Kynurenic acid	Missing flag for U-Naringenin-3	3
1113	U-Isethionic acid	Missing flag for U-Naringenin-3	3
1114	Missing flag for P-XA0039	Missing flag for U-Naringenin-3	3
1115	U-XC0128	Missing flag for P-FA(15:1)-1-2 FA(15:1)-2-2	3
1116	Missing flag for U-NMP	Missing flag for P-FA(15:1)-1-2 FA(15:1)-2-2	3
1117	P-FA(17:0)-2 Heptadecanoic acid-2	Missing flag for P-Solanidine	3
1118	P-XC0016	Missing flag for P-Solanidine	3
1119	U-XC0128	Missing flag for P-Solanidine	3
1120	P-Kynurenine	Missing flag for P-Solanidine	3
1121	P-FA(17:0)-2 Heptadecanoic acid-2	P-FA(17:0)-2 Heptadecanoic acid-2	2
1122	P-Pentadecanoic acid	P-Pentadecanoic acid	2
1123	P-XC0016	U-XC0128	2
1124	P-CE-A0242	P-Choline	2
1125	P-XC0016	P-Glycerophosphocholine	2
1126	U-XC0128	P-Glycerophosphocholine	2
1127	U-XC0132	P-Glycerophosphocholine	2
1128	P-XC0016	U-CE-C0134	2
1129	P-Pentadecanoic acid	U-Cys_L	2
1130	P-XC0072	U-Cys_L	2
1131	P-CE-A0242	U-Kynurenic acid	2
1132	U-N-Acetylneuraminic acid	U-Kynurenic acid	2
1133	P-CE-A0242	U-Xanthine	2
1134	U-XC0128	P-Guanidinosuccinic acid	2
1135	P-Guanidinosuccinic acid	P-Guanidinosuccinic acid	2
1136	P-XC0072	P-Kynurenine	2
1137	U-Cys_L	P-Kynurenine	2
1138	U-XC0128	U-Glucaric acid (saccharate)	2
1139	U-Glucaric acid (saccharate)	U-Glucaric acid (saccharate)	2
1140	P-Glycerophosphocholine	U-Isethionic acid	2
1141	P-Kynurenine	U-Isethionic acid	2
1142	P-FA(17:0)-2 Heptadecanoic acid-2	P-Gluconolactone (gluconate)	2
1143	U-Cys_L	P-Gluconolactone (gluconate)	2
1144	P-FA(17:0)-2 Heptadecanoic acid-2	P-Methionine sulfoxide	2
1145	U-Kynurenic acid	P-Methionine sulfoxide	2
1146	P-Guanidinosuccinic acid	P-Methionine sulfoxide	2
1147	U-Glucaric acid (saccharate)	P-Methionine sulfoxide	2
1148	P-Methionine sulfoxide	P-Methionine sulfoxide	2
1149	U-Glucaric acid (saccharate)	Missing flag for U-CE-A0401	2
1150	U-CE-C0134	Missing flag for U-NMP	2
1151	P-Guanidinosuccinic acid	Missing flag for U-NMP	2
1152	Missing flag for U-CE-A0401	Missing flag for U-NMP	2
1153	U-XC0132	Missing flag for P-Paraxanthine	2
1154	P-Glycerophosphocholine	Missing flag for P-Paraxanthine	2
1155	U-CE-C0134	Missing flag for P-Paraxanthine	2
1156	Missing flag for U-CE-A0401	Missing flag for P-Paraxanthine	2
1157	Missing flag for U-NMP	Missing flag for P-Paraxanthine	2
1158	Missing flag for P-Paraxanthine	Missing flag for P-Paraxanthine	2
1159	P-CE-A0242	Missing flag for U-Dehydroisoandrosterone 3-sulfate-2	2
1160	U-Glucaric acid (saccharate)	Missing flag for U-Dehydroisoandrosterone 3-sulfate-2	2
1161	Missing flag for P-Paraxanthine	Missing flag for U-Dehydroisoandrosterone 3-sulfate-2	2
1162	P-Glycerophosphocholine	Missing flag for U-U-CE-C0352	2
1163	U-CE-C0134	Missing flag for U-U-CE-C0352	2
1164	U-XC0128	Missing flag for P-XC0138	2
1165	Missing flag for U-NMP	Missing flag for P-XC0138	2
1166	Missing flag for U-Dehydroisoandrosterone 3-sulfate-2	Missing flag for P-XC0138	2
1167	U-Threonic acid	Missing flag for U-Citrulline	2
1168	P-XC0016	Missing flag for U-Citrulline	2
1169	P-Glycerophosphocholine	Missing flag for U-Citrulline	2
1170	U-Xanthine	Missing flag for U-Citrulline	2
1171	P-Gluconolactone (gluconate)	Missing flag for U-Citrulline	2
1172	P-Methionine sulfoxide	Missing flag for U-Citrulline	2
1173	Missing flag for P-Paraxanthine	Missing flag for U-Citrulline	2
1174	Missing flag for U-U-CE-C0352	Missing flag for U-Citrulline	2
1175	Missing flag for U-NMP	Missing flag for U-Adipic acid	2
1176	P-Glycerophosphocholine	Missing flag for P-XA0039	2
1177	U-Glucaric acid (saccharate)	Missing flag for P-XA0039	2
1178	Missing flag for U-CE-A0401	Missing flag for P-XA0039	2
1179	P-XC0016	Missing flag for P-CE-C0147	2
1180	Missing flag for P-XC0138	Missing flag for U-CE-C0387	2
1181	Missing flag for U-Citrulline	Missing flag for U-CE-C0387	2
1182	P-Methionine sulfoxide	Missing flag for U-Etiocholan-3α-ol-17-one sulfate-3	2
1183	Missing flag for P-Paraxanthine	Missing flag for U-Etiocholan-3α-ol-17-one sulfate-3	2
1184	Missing flag for U-Citrulline	Missing flag for U-XC0040	2
1185	U-XC0132	Missing flag for P-Arachidic acid	2
1186	U-CE-C0134	Missing flag for P-Arachidic acid	2
1187	U-Glucaric acid (saccharate)	Missing flag for P-Arachidic acid	2
1188	Missing flag for U-Citrulline	Missing flag for P-Arachidic acid	2
1189	P-FA(17:0)-2 Heptadecanoic acid-2	Missing flag for U-Naringenin-3	2
1190	U-XC0132	Missing flag for U-Naringenin-3	2
1191	P-Glycerophosphocholine	Missing flag for U-Naringenin-3	2
1192	Missing flag for P-XC0138	Missing flag for U-Naringenin-3	2
1193	Missing flag for P-Arachidic acid	Missing flag for U-Naringenin-3	2
1194	P-Pentadecanoic acid	Missing flag for P-FA(15:1)-1-2 FA(15:1)-2-2	2
1195	U-CE-C0134	Missing flag for P-FA(15:1)-1-2 FA(15:1)-2-2	2
1196	U-Glucaric acid (saccharate)	Missing flag for P-FA(15:1)-1-2 FA(15:1)-2-2	2
1197	U-Kynurenic acid	Missing flag for P-Solanidine	2
1198	P-FA(17:0)-2 Heptadecanoic acid-2	P-XC0016	1
1199	P-XC0016	P-XC0016	1
1200	P-Pentadecanoic acid	P-XC0072	1
1201	P-FA(17:0)-2 Heptadecanoic acid-2	P-CE-A0242	1
1202	P-Pentadecanoic acid	P-CE-A0242	1
1203	P-Glycerophosphocholine	P-Glycerophosphocholine	1
1204	U-CE-C0134	U-Cys_L	1
1205	U-XC0132	P-Kynurenine	1
1206	P-Choline	P-Kynurenine	1
1207	P-XC0016	U-Glucaric acid (saccharate)	1
1208	U-XC0132	U-Glucaric acid (saccharate)	1
1209	P-Glycerophosphocholine	U-Glucaric acid (saccharate)	1
1210	P-FA(17:0)-2 Heptadecanoic acid-2	U-Isethionic acid	1
1211	P-Glycerophosphocholine	P-Methionine sulfoxide	1
1212	P-CE-C0218	Missing flag for P-Paraxanthine	1
1213	U-Cys_L	Missing flag for P-Paraxanthine	1
1214	P-Guanidinosuccinic acid	Missing flag for P-Paraxanthine	1
1215	P-Methionine sulfoxide	Missing flag for P-Paraxanthine	1
1216	P-XC0016	Missing flag for P-XC0138	1
1217	U-N-Acetylneuraminic acid	Missing flag for P-XC0138	1
1218	P-Methionine sulfoxide	Missing flag for P-XC0138	1
1219	Missing flag for P-Paraxanthine	Missing flag for P-XC0138	1
1220	Missing flag for U-U-CE-C0352	Missing flag for P-XC0138	1
1221	P-XC0072	Missing flag for U-Citrulline	1
1222	U-Glucaric acid (saccharate)	Missing flag for U-Citrulline	1
1223	U-Isethionic acid	Missing flag for U-Citrulline	1
1224	Missing flag for P-XC0138	Missing flag for U-Citrulline	1
1225	P-CE-A0242	Missing flag for P-XA0039	1
1226	P-Kynurenine	Missing flag for P-XA0039	1
1227	P-Glycerophosphocholine	Missing flag for U-Etiocholan-3α-ol-17-one sulfate-3	1
1228	P-XC0016	Missing flag for P-Arachidic acid	1
1229	P-Guanidinosuccinic acid	Missing flag for P-Arachidic acid	1
1230	P-Methionine sulfoxide	Missing flag for P-Arachidic acid	1
1231	Missing flag for P-XC0138	Missing flag for P-Arachidic acid	1
1232	P-XC0016	Missing flag for U-Naringenin-3	1
1233	U-XC0128	Missing flag for U-Naringenin-3	1
1234	P-Kynurenine	Missing flag for U-Naringenin-3	1
1235	U-Glucaric acid (saccharate)	Missing flag for U-Naringenin-3	1
1236	Missing flag for U-NMP	Missing flag for U-Naringenin-3	1
1237	Missing flag for U-CE-C0387	Missing flag for U-Naringenin-3	1
1238	P-XC0016	Missing flag for P-FA(15:1)-1-2 FA(15:1)-2-2	1
1239	P-Guanidinosuccinic acid	Missing flag for P-FA(15:1)-1-2 FA(15:1)-2-2	1
1240	Missing flag for U-Citrulline	Missing flag for P-FA(15:1)-1-2 FA(15:1)-2-2	1
1241	P-Glycerophosphocholine	Missing flag for P-Solanidine	1
1242	P-Guanidinosuccinic acid	Missing flag for P-Solanidine	1
1243	U-Glucaric acid (saccharate)	Missing flag for P-Solanidine	1
1244	P-Methionine sulfoxide	Missing flag for P-Solanidine	1
1245	Missing flag for U-Citrulline	Missing flag for P-Solanidine	1
1246	Missing flag for P-XA0039	Missing flag for P-Solanidine	1
